# Supplementary material for: Bis(2-methyl­anilinium) diaqua­bis[dihydrogendiphosphato(2−)]cobaltate(II)
Source: Acta Crystallogr Sect E Struct Rep Online. 2009 Oct 31;65(Pt 11):m1487. doi: 10.1107/S1600536809044079 (PMC2971134; doi:10.1107/S1600536809044079)
Supplement: Supplementary file 1 [file e-65-m1487-sup1.cif]

##############################################################################
###                                                                        ###
###        Electronic paper (Acta Crystallographica Section E)             ###
###                                                                        ###
##############################################################################
#                                                                            #
# This CIF contains the data in a paper accepted for publication in Acta     #
# Crystallographica Section E. It conforms to the requirements of Notes      #
# for Authors for Section E, and has been peer reviewed under the auspices   #
# of the IUCr Commission on Journals.                                        #
#                                                                            #
# Full details of the Crystallographic Information File format               #
# are given in the paper "The Crystallographic Information File (CIF):       #
# a New Standard Archive File for Crystallography" by S. R. Hall, F. H.      #
# Allen and I. D. Brown [Acta Cryst. (1991), A47, 655-685].                  #
#                                                                            #
# The current version of the core CIF dictionary is obtainable from          #
# ftp://ftp.iucr.org/pub/cif_core.dic. The current version number is 2.4.    #
#                                                                            #
# Software is freely available for graphical display of the structure(s) in  #
# this CIF.  For information consult the CIF home page http://www.iucr.org/  #
# cif/home.html                                                              #
#                                                                            #
# This file may be used for bona fide research purposes within the           #
# scientific community so long as proper attribution is given to the journal # 
# article from which it was obtained.                                        #
#                                                                            #
##############################################################################
                                             
data_I
_audit_creation_method     SHELXL-97
_chemical_name_systematic
;
Bis(2-methylanilinium) diaquabis[dihydrogendiphosphato(2-)]cobaltate(II)
;
_chemical_name_common     ?
_chemical_formula_moiety     '2(C7 H10 N +), H8 Co O16 P4 2-'
_chemical_formula_sum     'C14 H28 Co N2 O16 P4'
_chemical_formula_iupac     '(C7 H10 N)2 [Co (H2 P2 O7)2 (H2 O)2]'
_chemical_formula_weight     663.19
_chemical_melting_point     ?
_symmetry_cell_setting     triclinic
_symmetry_space_group_name_H-M     'P -1'
loop_
    _symmetry_equiv_pos_as_xyz
    'x, y, z'
    '-x, -y, -z'
_cell_length_a     7.440(4)
_cell_length_b     7.455(2)
_cell_length_c     11.747(3)
_cell_angle_alpha     91.92(3)
_cell_angle_beta     94.09(5)
_cell_angle_gamma     104.67(2)
_cell_volume     627.8(4)
_cell_formula_units_Z     1
_cell_measurement_reflns_used     25
_cell_measurement_theta_min     9
_cell_measurement_theta_max     11
_cell_measurement_temperature     298
_exptl_crystal_description     prism
_exptl_crystal_colour     pink
_exptl_crystal_size_max     0.33
_exptl_crystal_size_mid     0.26
_exptl_crystal_size_min     0.23
_exptl_crystal_density_diffrn     1.754
_exptl_crystal_density_meas     ?
_exptl_crystal_density_method     'not measured'
_exptl_crystal_F_000     341
_exptl_absorpt_coefficient_mu     0.530
_exptl_absorpt_correction_type     none
_diffrn_ambient_temperature     298
_diffrn_radiation_type     Agk\a
_diffrn_radiation_wavelength     0.56085
_diffrn_radiation_monochromator     graphite
_diffrn_measurement_device_type     'Enraf--Nonius CAD-4'
_diffrn_measurement_device     '\k-geometry diffractometer'
_diffrn_measurement_method     'Non-profiled \w'
_diffrn_reflns_number     4678
_diffrn_reflns_av_R_equivalents     0.0083
_diffrn_reflns_av_sigmaI/netI     0.0187
_diffrn_reflns_theta_min     2.23
_diffrn_reflns_theta_max     24.96
_diffrn_reflns_theta_full     24.96
_diffrn_measured_fraction_theta_max     1.000
_diffrn_measured_fraction_theta_full     1.000
_diffrn_reflns_limit_h_min     -11
_diffrn_reflns_limit_h_max     11
_diffrn_reflns_limit_k_min     -11
_diffrn_reflns_limit_k_max     11
_diffrn_reflns_limit_l_min     0
_diffrn_reflns_limit_l_max     17
_diffrn_standards_number     2
_diffrn_standards_interval_time     120
_diffrn_standards_decay_%     7
loop_
    _diffrn_standard_refln_index_h
    _diffrn_standard_refln_index_k
    _diffrn_standard_refln_index_l
    -1 -3 -5
    3 -2 -5
_refine_special_details
;
Refinement of <i>F</i>^2^ against ALL reflections. The weighted <i>R</i>-factor
<i>wR</i> and goodness of fit <i>S</i> are based on <i>F</i>^2^, conventional
<i>R</i>-factors <i>R</i> are based on <i>F</i>, with <i>F</i> set to zero for
negative <i>F</i>^2^. The threshold expression of <i>F</i>^2^ >
\s(<i>F</i>^2^) is used only for calculating <i>R</i>-factors(gt) <i>etc</i>.
and is not relevant to the choice of reflections for refinement.
<i>R</i>-factors based on <i>F</i>^2^ are statistically about twice as large
as those based on <i>F</i>, and <i>R</i>- factors based on ALL data will be
even larger.
;
_reflns_number_total     4486
_reflns_number_gt     3911
_reflns_threshold_expression     I>2\s(I)
_refine_ls_structure_factor_coef     Fsqd
_refine_ls_matrix_type     full
_refine_ls_R_factor_all     0.0363
_refine_ls_R_factor_gt     0.0277
_refine_ls_wR_factor_gt     0.0742
_refine_ls_wR_factor_ref     0.0776
_refine_ls_goodness_of_fit_ref     1.083
_refine_ls_restrained_S_all     1.083
_refine_ls_number_reflns     4486
_refine_ls_number_parameters     181
_refine_ls_number_restraints     3
_refine_ls_hydrogen_treatment     mixed
_refine_ls_weighting_scheme     calc
_refine_ls_weighting_details
          'calc w=1/[\s^2^(Fo^2^)+(0.0409P)^2^+0.209P] where P=(Fo^2^+2Fc^2^)/3'
_atom_sites_solution_hydrogens     geom
_atom_sites_solution_primary     direct
_atom_sites_solution_secondary     difmap
_refine_ls_shift/su_max     0.001
_refine_ls_shift/su_mean     0.000
_refine_diff_density_max     0.431
_refine_diff_density_min     -0.293
_refine_ls_extinction_method     none
_refine_ls_extinction_coef     ?
loop_
    _atom_type_symbol
    _atom_type_description
    _atom_type_scat_dispersion_real
    _atom_type_scat_dispersion_imag
    _atom_type_scat_source
    'C' 'C' 0.0015 0.0009
                         'International Tables Vol C Tables 4.2.6.8 and 6.1.1.4'
    'H' 'H' 0.0000 0.0000
                         'International Tables Vol C Tables 4.2.6.8 and 6.1.1.4'
    'Co' 'Co' 0.3050 0.6296
                         'International Tables Vol C Tables 4.2.6.8 and 6.1.1.4'
    'N' 'N' 0.0030 0.0019
                         'International Tables Vol C Tables 4.2.6.8 and 6.1.1.4'
    'O' 'O' 0.0056 0.0036
                         'International Tables Vol C Tables 4.2.6.8 and 6.1.1.4'
    'P' 'P' 0.0667 0.0580
                         'International Tables Vol C Tables 4.2.6.8 and 6.1.1.4'
_computing_data_collection     'CAD-4 EXPRESS (Enraf--Nonius, 1994)'
_computing_cell_refinement     'CAD-4 EXPRESS (Enraf--Nonius, 1994)'
_computing_data_reduction     'XCAD4 (Harms & Wocadlo, 1996)'
_computing_structure_solution     'SHELXS86 (Sheldrick, 2008)'
_computing_structure_refinement     'SHELXL97 (Sheldrick, 2008)'
_computing_molecular_graphics
   'ORTEP-3 for Windows (Farrugia, 1997) and DIAMOND (Brandenburg & Putz, 2005)'
_computing_publication_material     'WinGX  (Farrugia, 1999)'
loop_
    _atom_site_type_symbol
    _atom_site_label
    _atom_site_fract_x
    _atom_site_fract_y
    _atom_site_fract_z
    _atom_site_U_iso_or_equiv
    _atom_site_adp_type
    _atom_site_calc_flag
    _atom_site_refinement_flags
    _atom_site_occupancy
    _atom_site_disorder_assembly
    _atom_site_disorder_group
    Co Co1 0.5000 0.5000 0.5000 0.01548(6) Uani d S 1 . .
    P P1 0.21765(4) 0.73669(4) 0.39318(3) 0.01617(7) Uani d . 1 . .
    P P2 0.27309(4) 0.74457(4) 0.64170(3) 0.01643(7) Uani d . 1 . .
    O O1 0.37007(14) 0.64107(14) 0.38682(8) 0.02204(18) Uani d . 1 . .
    O O2 0.29044(15) 0.94783(14) 0.37491(11) 0.0272(2) Uani d . 1 . .
    H H2 0.4017 0.9718 0.3647 0.041 Uiso calc R 1 . .
    O O3 0.04241(14) 0.65899(15) 0.31845(9) 0.0253(2) Uani d . 1 . .
    O O4 0.15097(14) 0.73056(16) 0.52080(9) 0.02389(19) Uani d . 1 . .
    O O5 0.39173(14) 0.61111(14) 0.63563(8) 0.02138(18) Uani d . 1 . .
    O O6 0.11785(15) 0.68728(15) 0.72493(9) 0.0258(2) Uani d . 1 . .
    H H6 0.0630 0.5776 0.7116 0.039 Uiso calc R 1 . .
    O O7 0.37403(15) 0.94287(14) 0.67018(10) 0.0275(2) Uani d . 1 . .
    O O8 0.25633(15) 0.27064(15) 0.49415(11) 0.0291(2) Uani d D 1 . .
    N N1 0.29299(18) 0.25923(18) 0.76160(10) 0.0234(2) Uani d . 1 . .
    H H1A 0.3161 0.1554 0.7340 0.035 Uiso calc R 1 . .
    H H1B 0.3821 0.3566 0.7445 0.035 Uiso calc R 1 . .
    H H1C 0.1832 0.2687 0.7308 0.035 Uiso calc R 1 . .
    C C1 0.2890(2) 0.2541(2) 0.88612(12) 0.0242(3) Uani d . 1 . .
    C C2 0.4492(2) 0.2523(2) 0.95316(14) 0.0313(3) Uani d . 1 . .
    C C3 0.4354(3) 0.2471(3) 1.07075(16) 0.0469(5) Uani d . 1 . .
    H H3 0.5407 0.2471 1.1184 0.056 Uiso calc R 1 . .
    C C4 0.2716(4) 0.2419(4) 1.11818(16) 0.0550(6) Uani d . 1 . .
    H H4 0.2668 0.2390 1.1970 0.066 Uiso calc R 1 . .
    C C5 0.1146(3) 0.2411(4) 1.04945(18) 0.0579(6) Uani d . 1 . .
    H H5 0.0026 0.2356 1.0815 0.069 Uiso calc R 1 . .
    C C6 0.1229(3) 0.2486(3) 0.93204(15) 0.0439(5) Uani d . 1 . .
    H H6A 0.0173 0.2499 0.8849 0.053 Uiso calc R 1 . .
    C C7 0.6297(3) 0.2562(4) 0.90335(19) 0.0530(6) Uani d . 1 . .
    H H7A 0.6174 0.1429 0.8587 0.079 Uiso calc R 1 . .
    H H7B 0.7264 0.2685 0.9639 0.079 Uiso calc R 1 . .
    H H7C 0.6609 0.3596 0.8555 0.079 Uiso calc R 1 . .
    H H2W 0.266(3) 0.174(2) 0.458(2) 0.052(7) Uiso d D 1 . .
    H H1W 0.149(2) 0.287(4) 0.481(2) 0.070(9) Uiso d D 1 . .
loop_
    _atom_site_aniso_label
    _atom_site_aniso_U_11
    _atom_site_aniso_U_22
    _atom_site_aniso_U_33
    _atom_site_aniso_U_12
    _atom_site_aniso_U_13
    _atom_site_aniso_U_23
    Co1 0.01533(10) 0.01613(11) 0.01672(11) 0.00681(8) 0.00249(8) 0.00182(8)
    P1 0.01346(13) 0.01654(13) 0.01897(14) 0.00477(10) 0.00046(10) 0.00225(10)
    P2 0.01503(13) 0.01627(13) 0.01831(14) 0.00417(10) 0.00368(10) -0.00060(10)
    O1 0.0232(4) 0.0268(5) 0.0211(4) 0.0146(4) 0.0039(3) 0.0048(3)
    O2 0.0226(5) 0.0166(4) 0.0435(6) 0.0046(3) 0.0094(4) 0.0045(4)
    O3 0.0192(4) 0.0266(5) 0.0276(5) 0.0033(4) -0.0058(4) 0.0029(4)
    O4 0.0175(4) 0.0356(5) 0.0208(4) 0.0104(4) 0.0031(3) 0.0036(4)
    O5 0.0249(4) 0.0240(4) 0.0188(4) 0.0124(4) 0.0029(3) 0.0005(3)
    O6 0.0244(5) 0.0267(5) 0.0252(5) 0.0023(4) 0.0113(4) -0.0023(4)
    O7 0.0236(5) 0.0172(4) 0.0402(6) 0.0018(4) 0.0081(4) -0.0043(4)
    O8 0.0194(5) 0.0226(5) 0.0449(6) 0.0051(4) 0.0037(4) -0.0048(4)
    N1 0.0260(5) 0.0274(6) 0.0187(5) 0.0100(4) 0.0022(4) 0.0020(4)
    C1 0.0268(6) 0.0295(7) 0.0181(5) 0.0105(5) 0.0013(5) 0.0029(5)
    C2 0.0302(7) 0.0405(8) 0.0249(7) 0.0136(6) -0.0025(5) 0.0005(6)
    C3 0.0520(11) 0.0671(14) 0.0254(8) 0.0252(10) -0.0082(7) 0.0032(8)
    C4 0.0703(15) 0.0815(17) 0.0207(7) 0.0315(13) 0.0095(8) 0.0077(9)
    C5 0.0507(12) 0.101(2) 0.0299(9) 0.0290(13) 0.0178(8) 0.0089(11)
    C6 0.0314(8) 0.0799(15) 0.0262(7) 0.0233(9) 0.0067(6) 0.0074(8)
    C7 0.0297(9) 0.0902(18) 0.0426(10) 0.0239(10) -0.0023(8) -0.0015(11)
_geom_special_details
;
All e.s.d.'s (except the e.s.d. in the dihedral angle between two l.s. planes)
are estimated using the full covariance matrix. The cell e.s.d.'s are taken
into account individually in the estimation of e.s.d.'s in distances, angles
and torsion angles; correlations between e.s.d.'s in cell parameters are only
used when they are defined by crystal symmetry. An approximate (isotropic)
treatment of cell e.s.d.'s is used for estimating e.s.d.'s involving l.s.
planes.
;
loop_
    _geom_bond_atom_site_label_1
    _geom_bond_atom_site_label_2
    _geom_bond_site_symmetry_2
    _geom_bond_distance
    _geom_bond_publ_flag
    Co1 O1 . 2.0574(12) ?
    Co1 O1 2_666 2.0574(12) ?
    Co1 O5 . 2.0752(12) ?
    Co1 O5 2_666 2.0752(12) ?
    Co1 O8 . 2.1491(14) ?
    Co1 O8 2_666 2.1491(14) ?
    P1 O1 . 1.4892(11) ?
    P1 O3 . 1.4919(14) ?
    P1 O2 . 1.5570(11) ?
    P1 O4 . 1.6108(12) ?
    P2 O5 . 1.4909(11) ?
    P2 O7 . 1.4933(12) ?
    P2 O6 . 1.5529(13) ?
    P2 O4 . 1.6160(13) ?
    O2 H2 . 0.8200 ?
    O6 H6 . 0.8200 ?
    O8 H2W . 0.842(9) ?
    O8 H1W . 0.842(9) ?
    N1 C1 . 1.4667(18) ?
    N1 H1A . 0.8900 ?
    N1 H1B . 0.8900 ?
    N1 H1C . 0.8900 ?
    C1 C6 . 1.375(2) ?
    C1 C2 . 1.384(2) ?
    C2 C3 . 1.394(2) ?
    C2 C7 . 1.496(3) ?
    C3 C4 . 1.368(3) ?
    C3 H3 . 0.9300 ?
    C4 C5 . 1.371(3) ?
    C4 H4 . 0.9300 ?
    C5 C6 . 1.387(3) ?
    C5 H5 . 0.9300 ?
    C6 H6A . 0.9300 ?
    C7 H7A . 0.9600 ?
    C7 H7B . 0.9600 ?
    C7 H7C . 0.9600 ?
loop_
    _geom_angle_atom_site_label_1
    _geom_angle_atom_site_label_2
    _geom_angle_atom_site_label_3
    _geom_angle_site_symmetry_1
    _geom_angle_site_symmetry_3
    _geom_angle
    _geom_angle_publ_flag
    O1 Co1 O1 . 2_666 180.00(4) ?
    O1 Co1 O5 . . 90.50(5) ?
    O1 Co1 O5 2_666 . 89.50(5) ?
    O1 Co1 O5 . 2_666 89.50(5) ?
    O1 Co1 O5 2_666 2_666 90.50(5) ?
    O5 Co1 O5 . 2_666 180.00(3) ?
    O1 Co1 O8 . . 91.82(6) ?
    O1 Co1 O8 2_666 . 88.18(6) ?
    O5 Co1 O8 . . 86.64(6) ?
    O5 Co1 O8 2_666 . 93.36(6) ?
    O1 Co1 O8 . 2_666 88.18(6) ?
    O1 Co1 O8 2_666 2_666 91.82(6) ?
    O5 Co1 O8 . 2_666 93.36(6) ?
    O5 Co1 O8 2_666 2_666 86.64(6) ?
    O8 Co1 O8 . 2_666 180.0 ?
    O1 P1 O3 . . 117.53(7) ?
    O1 P1 O2 . . 110.90(7) ?
    O3 P1 O2 . . 109.47(7) ?
    O1 P1 O4 . . 109.65(7) ?
    O3 P1 O4 . . 104.33(7) ?
    O2 P1 O4 . . 103.91(7) ?
    O5 P2 O7 . . 115.99(7) ?
    O5 P2 O6 . . 112.76(7) ?
    O7 P2 O6 . . 108.25(7) ?
    O5 P2 O4 . . 108.51(6) ?
    O7 P2 O4 . . 108.93(7) ?
    O6 P2 O4 . . 101.36(7) ?
    P1 O1 Co1 . . 134.55(7) ?
    P1 O2 H2 . . 109.5 ?
    P1 O4 P2 . . 129.26(7) ?
    P2 O5 Co1 . . 132.40(6) ?
    P2 O6 H6 . . 109.5 ?
    Co1 O8 H2W . . 114.2(17) ?
    Co1 O8 H1W . . 121(2) ?
    H2W O8 H1W . . 111(2) ?
    C1 N1 H1A . . 109.5 ?
    C1 N1 H1B . . 109.5 ?
    H1A N1 H1B . . 109.5 ?
    C1 N1 H1C . . 109.5 ?
    H1A N1 H1C . . 109.5 ?
    H1B N1 H1C . . 109.5 ?
    C6 C1 C2 . . 122.21(15) ?
    C6 C1 N1 . . 118.02(14) ?
    C2 C1 N1 . . 119.77(14) ?
    C1 C2 C3 . . 116.73(17) ?
    C1 C2 C7 . . 122.34(15) ?
    C3 C2 C7 . . 120.94(17) ?
    C4 C3 C2 . . 122.00(18) ?
    C4 C3 H3 . . 119.0 ?
    C2 C3 H3 . . 119.0 ?
    C3 C4 C5 . . 119.95(18) ?
    C3 C4 H4 . . 120.0 ?
    C5 C4 H4 . . 120.0 ?
    C4 C5 C6 . . 119.9(2) ?
    C4 C5 H5 . . 120.1 ?
    C6 C5 H5 . . 120.1 ?
    C1 C6 C5 . . 119.22(18) ?
    C1 C6 H6A . . 120.4 ?
    C5 C6 H6A . . 120.4 ?
    C2 C7 H7A . . 109.5 ?
    C2 C7 H7B . . 109.5 ?
    H7A C7 H7B . . 109.5 ?
    C2 C7 H7C . . 109.5 ?
    H7A C7 H7C . . 109.5 ?
    H7B C7 H7C . . 109.5 ?
loop_
    _geom_hbond_atom_site_label_D
    _geom_hbond_atom_site_label_H
    _geom_hbond_atom_site_label_A
    _geom_hbond_site_symmetry_A
    _geom_hbond_distance_DH
    _geom_hbond_distance_HA
    _geom_hbond_distance_DA
    _geom_hbond_angle_DHA
    O6 H6 O3 2_566 0.82 1.75 2.5712(17) 176.8
    O2 H2 O7 2_676 0.82 1.71 2.522(2) 169.0
    O8 H2W O2 1_545 0.842(9) 1.978(10) 2.8199(18) 179(3)
    O8 H1W O4 2_566 0.842(9) 2.202(13) 3.020(2) 164(3)
    N1 H1A O7 1_545 0.89 1.89 2.7788(18) 176.9
    N1 H1B O5 . 0.89 2.31 3.0083(19) 135.0
    N1 H1B O1 2_666 0.89 2.48 3.105(2) 127.3
    N1 H1C O3 2_566 0.89 1.94 2.821(2) 167.7
data_global
_journal_date_recd_electronic     2009-10-07
_journal_date_accepted     2009-10-23
_journal_name_full     'Acta Crystallographica, Section E'
_journal_year     2009
_journal_volume     65
_journal_issue     11
_journal_page_first     m1487
_journal_page_last     m1487
_journal_paper_category     QM
_journal_coeditor_code     FL2278
_publ_contact_author_name     'Dr. Ahmed Selmi'
_publ_contact_author_address
;
Laboratoire de Chimie des Mat\'eriaux
Facult\'e des Sciences de Bizerte
7021 Zarzouna Bizerte
Tunisie.
;
_publ_contact_author_email     ahmedselmi09@yahoo.fr
_publ_contact_author_fax     '216 72 590 566'
_publ_contact_author_phone     '216 72 591 906'
_publ_section_title
;
Bis(2-methylanilinium) diaquabis[dihydrogendiphosphato(2-)]cobaltate(II)
;
loop_
    _publ_author_name
    _publ_author_address
    'Selmi, Ahmed'
;
Laboratoire de Chimie des Mat\'eriaux
Facult\'e des Sciences de Bizerte
7021 Zarzouna Bizerte
Tunisia
;
    'Akriche, Samah'
;
Laboratoire de Chimie des Mat\'eriaux
Facult\'e des Sciences de Bizerte
7021 Zarzouna Bizerte
Tunisia
;
    'Rzaigui, Mohamed'
;
Laboratoire de Chimie des Mat\'eriaux
Facult\'e des Sciences de Bizerte
7021 Zarzouna Bizerte
Tunisia
;
