# Supplementary material for: Bis(2-methyl­anilinium) diaqua­bis[dihydrogendiphosphato(2−)]cobaltate(II)
Source: Acta Crystallogr Sect E Struct Rep Online. 2009 Oct 31;65(Pt 11):m1487. doi: 10.1107/S1600536809044079 (PMC2971134; doi:10.1107/S1600536809044079)
Supplement: Supplementary file 2 [file e-65-m1487-Isup2.hkl]

#
# h,k,l, Fc-squared, Fo-squared, sigma(Fo-squared) and status flag
#
data_I
_shelx_title ' cad4 in P -1'
_shelx_refln_list_code          4
_shelx_F_calc_maximum      119.17
_exptl_crystal_F_000       341.00
_reflns_d_resolution_high  0.6646
 
loop_
 _symmetry_equiv_pos_as_xyz
 'x, y, z'
 '-x, -y, -z'
 
_cell_length_a     7.4395
_cell_length_b     7.4547
_cell_length_c    11.7474
_cell_angle_alpha  91.916
_cell_angle_beta   94.094
_cell_angle_gamma 104.672
 
_shelx_F_squared_multiplier     1.000
 
loop_
 _refln_index_h
 _refln_index_k
 _refln_index_l
 _refln_F_squared_calc
 _refln_F_squared_meas
 _refln_F_squared_sigma
 _refln_observed_status
   1   0   0     2253.42     2291.10     42.79 o
   2   0   0     2271.78     2294.35      9.17 o
   3   0   0       14.04       29.40      0.87 o
   4   0   0      354.80      331.26      4.44 o
   5   0   0      339.93      335.89      7.48 o
   6   0   0       55.33       52.69      1.69 o
   7   0   0        1.30        0.10      2.75 o
   8   0   0      398.68      395.78      7.24 o
   9   0   0      169.43      170.00      3.33 o
  10   0   0       31.98       30.89      2.20 o
 -11   1   0        3.39        1.90      3.02 o
 -10   1   0        6.85        7.92      1.82 o
  -9   1   0        2.47        3.71      5.92 o
  -8   1   0      117.87      114.14      2.57 o
  -7   1   0      417.06      411.71      3.97 o
  -6   1   0     1229.75     1209.33      8.43 o
  -5   1   0      186.30      196.21      3.01 o
  -4   1   0       41.64       41.21      1.14 o
  -3   1   0      376.69      317.42      2.24 o
  -2   1   0     1647.13     1692.31      6.30 o
  -1   1   0      510.38      624.42      3.01 o
   0   1   0     1552.08     1686.54     12.28 o
   1   1   0     2133.24     2219.47     15.86 o
   2   1   0      929.87     1008.71     16.27 o
   3   1   0      732.67      800.44     11.80 o
   4   1   0      221.01      201.91      3.83 o
   5   1   0       14.23       12.90      1.13 o
   6   1   0      133.00      129.98      2.37 o
   7   1   0       20.84       20.34      1.54 o
   8   1   0       69.51       72.28      2.30 o
   9   1   0       89.93       84.64      3.21 o
  10   1   0       19.63       16.77      2.09 o
 -11   2   0       13.84       14.41      2.95 o
 -10   2   0       85.97       85.28      2.78 o
  -9   2   0       26.24       28.15      1.89 o
  -8   2   0        3.56        0.61      1.71 o
  -7   2   0      573.54      576.50      6.66 o
  -6   2   0     1550.41     1558.97     10.74 o
  -5   2   0       42.20       57.88      2.94 o
  -4   2   0       43.20       45.85      1.17 o
  -3   2   0      530.17      675.07      4.42 o
  -2   2   0     6888.98     6659.49     13.72 o
  -1   2   0      374.61      395.41      3.50 o
   0   2   0    14201.37    13536.71     24.57 o
   1   2   0     2804.04     2951.77     16.32 o
   2   2   0     3376.97     3369.08     11.37 o
   3   2   0      479.83      483.18      7.71 o
   4   2   0       47.53       37.73      1.32 o
   5   2   0       14.76       18.98      1.32 o
   6   2   0      260.99      263.89      3.35 o
   7   2   0      181.51      173.60      3.01 o
   8   2   0        1.96       -0.78      2.44 o
   9   2   0       68.84       65.56      3.01 o
  10   2   0       14.90       17.20      2.14 o
 -11   3   0        9.98        8.14      2.13 o
 -10   3   0       15.65       13.02      1.87 o
  -9   3   0       24.10       30.97      1.89 o
  -8   3   0       77.09       75.03      2.51 o
  -7   3   0       69.98       79.40      2.58 o
  -6   3   0       22.76       18.39      4.77 o
  -5   3   0      420.16      407.15      3.31 o
  -4   3   0     1654.63     1777.78      9.78 o
  -3   3   0        7.06       15.55      0.95 o
  -2   3   0      132.22      193.96      1.74 o
  -1   3   0       42.49       22.58      0.82 o
   0   3   0     1522.47     1812.01      8.04 o
   1   3   0      979.59     1087.30      9.64 o
   2   3   0     2786.06     2934.16     23.72 o
   3   3   0     2008.93     1974.22     27.07 o
   4   3   0       56.01       55.60      3.39 o
   5   3   0       59.97       54.86      2.92 o
   6   3   0      280.05      268.28      3.58 o
   7   3   0       57.56       59.12      2.23 o
   8   3   0        3.01        2.88      1.84 o
   9   3   0        4.50        3.18      2.15 o
 -11   4   0       34.23       36.30      3.22 o
 -10   4   0       28.43       29.23      3.79 o
  -9   4   0       58.67       56.93      2.29 o
  -8   4   0      110.15      120.16      5.47 o
  -7   4   0       34.64       29.60      1.60 o
  -6   4   0       17.26       21.31      1.38 o
  -5   4   0      669.16      616.73      4.44 o
  -4   4   0     1670.71     1642.43     10.10 o
  -3   4   0     1424.10     1523.37      9.17 o
  -2   4   0     1318.88     1351.52      8.18 o
  -1   4   0     1851.82     1850.71      9.90 o
   0   4   0     5965.08     6130.55     42.42 o
   1   4   0       96.84      108.15      5.94 o
   2   4   0      616.95      563.92     47.43 o
   3   4   0      278.78      285.46      2.98 o
   4   4   0     1412.91     1359.64      9.62 o
   5   4   0      350.51      340.91      3.84 o
   6   4   0        0.13        2.39      2.47 o
   7   4   0        0.14       -2.46      2.46 o
   8   4   0       50.14       48.82      2.49 o
   9   4   0        5.85        5.28      1.84 o
 -10   5   0        2.79        5.96      1.76 o
  -9   5   0       28.31       22.85      2.05 o
  -8   5   0       58.47       58.39      2.17 o
  -7   5   0      148.49      143.73      4.69 o
  -6   5   0      261.51      278.97      3.30 o
  -5   5   0      246.72      244.22      6.18 o
  -4   5   0      237.84      218.58      2.62 o
  -3   5   0     2452.28     2460.26     12.72 o
  -2   5   0        6.27        9.96      0.97 o
  -1   5   0      128.85      111.58      1.94 o
   0   5   0      927.56     1031.82      7.21 o
   1   5   0      357.04      325.43      3.28 o
   2   5   0        1.96        4.37      1.92 o
   3   5   0       23.57       22.22      1.43 o
   4   5   0      328.89      324.26      3.78 o
   5   5   0      157.73      150.21      2.93 o
   6   5   0        3.70        2.63      3.91 o
   7   5   0        0.59       -1.03      2.85 o
   8   5   0       39.02       40.55      2.47 o
 -10   6   0       90.58       89.60      6.60 o
  -9   6   0       24.03       23.19      2.00 o
  -8   6   0        3.53        3.38      2.00 o
  -7   6   0      241.34      234.32      6.35 o
  -6   6   0      351.38      351.16      3.87 o
  -5   6   0       26.97       31.13      1.62 o
  -4   6   0      211.24      203.96      2.78 o
  -3   6   0      303.68      280.71      3.10 o
  -2   6   0     4397.75     4201.28     34.09 o
  -1   6   0       38.05       32.87      1.49 o
   0   6   0      748.80      715.97      5.07 o
   1   6   0        1.43        1.01      1.40 o
   2   6   0      459.35      437.29      7.76 o
   3   6   0       18.74       17.91      1.44 o
   4   6   0        0.39        0.68      2.27 o
   5   6   0       37.98       34.61      2.09 o
   6   6   0      181.09      182.00      8.34 o
   7   6   0       71.36       71.84      2.79 o
 -10   7   0       48.76       46.12      2.60 o
  -9   7   0      117.24      115.87      4.81 o
  -8   7   0       77.56       73.78      2.53 o
  -7   7   0       14.91       12.59      1.71 o
  -6   7   0        0.24        0.80      2.17 o
  -5   7   0      113.81      117.55      2.62 o
  -4   7   0       71.85       71.21      2.04 o
  -3   7   0      207.65      201.30      2.91 o
  -2   7   0      464.49      438.42      6.32 o
  -1   7   0      502.27      472.82      8.19 o
   0   7   0       32.50       26.44      2.14 o
   1   7   0       38.76       37.20      2.92 o
   2   7   0      327.95      333.50      4.14 o
   3   7   0       92.47       95.90      3.93 o
   4   7   0       37.86       41.84      6.06 o
   5   7   0        1.24        1.17      2.69 o
   6   7   0      118.69      112.40      4.60 o
  -9   8   0       30.38       31.69      2.37 o
  -8   8   0      104.51      101.36      3.20 o
  -7   8   0        1.64       -0.68      2.75 o
  -6   8   0        3.88        4.93      2.31 o
  -5   8   0       34.05       31.97      2.04 o
  -4   8   0      728.83      690.30      5.74 o
  -3   8   0       14.88       15.77      1.47 o
  -2   8   0       80.20       69.94      2.96 o
  -1   8   0      364.31      359.78      5.58 o
   0   8   0      724.44      719.13      5.84 o
   1   8   0       14.93       14.27      1.61 o
   2   8   0       34.43       35.32      1.95 o
   3   8   0       97.28       91.99      2.94 o
   4   8   0      113.61      114.72      3.25 o
   5   8   0       14.76       16.89      2.12 o
  -8   9   0       70.78       68.29      2.89 o
  -7   9   0       76.39       74.61      5.12 o
  -6   9   0       99.30       92.07      8.17 o
  -5   9   0        0.13        0.73      1.84 o
  -4   9   0       96.38       93.65      2.65 o
  -3   9   0      220.32      201.26      3.67 o
  -2   9   0       46.65       43.66      3.47 o
  -1   9   0        5.52        2.76      2.12 o
   0   9   0      426.58      441.59      5.13 o
   1   9   0      323.96      329.29      8.42 o
   2   9   0       21.55       23.22      2.13 o
   3   9   0        9.22        3.71      2.48 o
   4   9   0       49.40       48.87      4.96 o
  -7  10   0       97.77       93.75      3.14 o
  -6  10   0      219.65      205.42      4.86 o
  -5  10   0       14.04       14.67      1.95 o
  -4  10   0       62.37       61.38      2.56 o
  -3  10   0      171.01      166.26      3.70 o
  -2  10   0      263.08      255.19      5.54 o
  -1  10   0        7.34        5.33      2.01 o
   0  10   0      127.05      119.37      3.22 o
   1  10   0       57.39       57.99      2.80 o
   2  10   0      209.77      188.92      7.35 o
  -4  11   0        2.93       -3.37      3.37 o
  -3  11   0        9.30        4.97      2.33 o
  -2  11   0      100.19       96.42      3.40 o
  -1  11   0      119.22      128.71      4.82 o
   1 -11   1      129.91      129.87      5.37 o
   2 -11   1       83.97       82.15      4.61 o
   3 -11   1        1.37        3.37      2.74 o
   4 -11   1       16.58       19.58      3.11 o
  -2 -10   1      234.65      230.12      6.70 o
  -1 -10   1      134.00      138.27      5.23 o
   0 -10   1       14.46       11.27      2.92 o
   1 -10   1        1.41        0.28      4.17 o
   2 -10   1      158.12      157.22      5.28 o
   3 -10   1      101.99      104.00      4.44 o
   4 -10   1        0.76        3.58      3.82 o
   5 -10   1       37.34       33.36      3.24 o
   6 -10   1        8.88       14.84      3.02 o
   7 -10   1        4.45        0.31      4.58 o
  -4  -9   1      116.59      102.70      5.04 o
  -3  -9   1       18.66       20.40      3.06 o
  -2  -9   1       31.07       27.32      3.21 o
  -1  -9   1      311.65      308.74      6.72 o
   0  -9   1      167.33      182.87      5.08 o
   1  -9   1        1.34        0.89      2.05 o
   2  -9   1        0.62        1.65      3.55 o
   3  -9   1      276.82      284.03      6.06 o
   4  -9   1       91.18       90.14      3.87 o
   5  -9   1        5.82        8.37      2.41 o
   6  -9   1        0.77        3.69      4.00 o
   7  -9   1        0.60       -1.97      4.29 o
   8  -9   1       17.57       16.41      2.96 o
  -5  -8   1        5.63        5.10      2.77 o
  -4  -8   1      236.36      235.39      6.32 o
  -3  -8   1      374.65      376.69      7.34 o
  -2  -8   1       84.10       82.83      3.73 o
  -1  -8   1        7.29       10.77      2.20 o
   0  -8   1      183.97      192.87      4.85 o
   1  -8   1      224.67      229.67      5.00 o
   2  -8   1       11.75       10.07      2.08 o
   3  -8   1       13.33        8.73      2.19 o
   4  -8   1      178.79      185.47      4.62 o
   5  -8   1       85.94       93.04      3.56 o
   6  -8   1      249.22      245.12      5.56 o
   7  -8   1      166.27      151.48      4.84 o
   8  -8   1       11.56        6.22      3.08 o
   9  -8   1        3.83        3.02      4.67 o
  -6  -7   1      139.44      132.46      5.09 o
  -5  -7   1        0.08        2.20      2.40 o
  -4  -7   1      146.49      142.69      4.70 o
  -3  -7   1      168.22      176.36      4.71 o
  -2  -7   1      227.79      229.68      5.07 o
  -1  -7   1        0.12       -3.20      3.20 o
   0  -7   1       25.83       24.80      2.08 o
   1  -7   1      595.68      610.49      7.07 o
   2  -7   1      292.09      304.94      5.25 o
   3  -7   1        5.19        3.94      1.94 o
   4  -7   1      146.69      142.21      3.84 o
   5  -7   1      115.40      113.65      3.70 o
   6  -7   1      150.34      157.50      4.20 o
   7  -7   1      154.63      149.42      4.52 o
   8  -7   1      111.41      112.56      4.24 o
   9  -7   1        4.86       -4.88      4.88 o
  10  -7   1       21.45       24.77      3.17 o
  -7  -6   1        2.17        0.67      2.82 o
  -6  -6   1      185.69      180.38      5.39 o
  -5  -6   1      360.41      364.30      6.68 o
  -4  -6   1       33.89       32.90      2.74 o
  -3  -6   1        1.61       -1.71      3.27 o
  -2  -6   1      790.19      779.61      8.01 o
  -1  -6   1      166.72      190.11      3.96 o
   0  -6   1        0.19       13.04      1.71 o
   1  -6   1       26.28       30.13      2.04 o
   2  -6   1     1269.85     1227.18     12.86 o
   3  -6   1      157.67      169.57      3.66 o
   4  -6   1       50.61       51.62      2.54 o
   5  -6   1      338.20      342.76      5.29 o
   6  -6   1       56.67       58.47      2.77 o
   7  -6   1        6.03        6.75      2.09 o
   8  -6   1      214.70      221.99      5.33 o
   9  -6   1       22.68       24.30      2.82 o
  10  -6   1        3.80        4.69      2.65 o
  -8  -5   1       78.88       88.93      4.48 o
  -7  -5   1       13.07       11.74      2.64 o
  -6  -5   1        7.37        9.12      2.30 o
  -5  -5   1      297.08      294.06      5.56 o
  -4  -5   1      371.07      365.86      5.75 o
  -3  -5   1       55.90       54.54      2.76 o
  -2  -5   1       92.46       81.22      2.83 o
  -1  -5   1      970.19      986.71      9.44 o
   0  -5   1      778.43      868.05      8.56 o
   1  -5   1      245.23      283.54      3.96 o
   2  -5   1      208.01      198.28      3.39 o
   3  -5   1      569.46      629.89      6.26 o
   4  -5   1       72.74       72.25      2.60 o
   5  -5   1        2.36        3.33      1.66 o
   6  -5   1        7.15        5.51      1.98 o
   7  -5   1       19.34       20.30      2.27 o
   8  -5   1      189.27      191.86      4.73 o
   9  -5   1      345.77      336.13      6.62 o
  10  -5   1        1.46        1.61      2.47 o
  -9  -4   1        6.47        2.83      4.65 o
  -8  -4   1      152.88      159.76      5.15 o
  -7  -4   1       36.32       42.51      2.95 o
  -6  -4   1       44.28       44.41      2.89 o
  -5  -4   1       10.79        9.20      2.04 o
  -4  -4   1     2856.79     2824.27     22.64 o
  -3  -4   1      413.70      444.54      5.24 o
  -2  -4   1      437.66      447.94      4.89 o
  -1  -4   1      284.78      358.56      4.11 o
   0  -4   1      612.04      612.84      6.42 o
   1  -4   1      620.28      646.81      6.50 o
   2  -4   1      216.71      250.09      3.28 o
   3  -4   1      255.53      255.84      3.66 o
   4  -4   1      883.49      883.79      8.41 o
   5  -4   1      133.27      138.32      3.15 o
   6  -4   1      450.81      473.99      5.80 o
   7  -4   1      266.92      256.86      4.91 o
   8  -4   1       83.20       86.18      3.38 o
   9  -4   1      145.40      152.89      4.48 o
  10  -4   1      189.23      194.31      5.40 o
  11  -4   1       98.46      118.15      4.74 o
  -9  -3   1        1.52        3.50      4.10 o
  -8  -3   1        0.88       -1.53      3.79 o
  -7  -3   1      128.25      127.52      4.09 o
  -6  -3   1      153.02      148.74      4.06 o
  -5  -3   1      254.63      250.11      4.58 o
  -4  -3   1        2.82        1.77      2.85 o
  -3  -3   1     1283.88     1274.60     12.70 o
  -2  -3   1     2155.87     2292.91     15.43 o
  -1  -3   1       19.39       26.48      1.36 o
   0  -3   1       80.59      110.14      1.98 o
   1  -3   1     2507.76     2720.21     14.59 o
   2  -3   1        3.73        2.76      0.95 o
   3  -3   1      114.78      121.27      2.32 o
   4  -3   1      287.82      300.66      3.77 o
   5  -3   1      309.34      306.68      4.23 o
   6  -3   1      533.46      532.40      5.92 o
   7  -3   1     1027.64     1022.55     10.26 o
   8  -3   1       26.58       31.96      2.59 o
   9  -3   1       10.85        7.54      2.52 o
  10  -3   1       22.61       22.09      3.10 o
  11  -3   1      124.23      140.55      5.07 o
 -10  -2   1      191.65      183.03      5.92 o
  -9  -2   1       20.87       17.18      2.90 o
  -8  -2   1       71.71       77.64      3.44 o
  -7  -2   1       17.29       20.33      2.20 o
  -6  -2   1     1088.81     1055.32     10.16 o
  -5  -2   1      779.87      756.40      7.80 o
  -4  -2   1      476.18      501.49      5.07 o
  -3  -2   1      109.77      110.81      2.33 o
  -2  -2   1     2128.14     2068.76     12.87 o
  -1  -2   1     4567.47     4967.81     17.57 o
   0  -2   1      462.07      486.61      4.50 o
   1  -2   1      716.54      836.78      6.73 o
   2  -2   1     2835.24     3008.54     13.63 o
   3  -2   1      325.01      322.16      3.23 o
   4  -2   1       61.95       61.49      1.92 o
   5  -2   1      994.28     1002.40     10.14 o
   6  -2   1       97.76      104.26      2.98 o
   7  -2   1        0.26        0.72      1.87 o
   8  -2   1      402.19      414.79      6.34 o
   9  -2   1       20.04       21.76      2.67 o
  10  -2   1       16.28       15.20      2.68 o
  11  -2   1        1.15        4.50      2.75 o
 -10  -1   1        2.32        1.39      2.55 o
  -9  -1   1      215.08      198.48      5.31 o
  -8  -1   1      265.06      253.04      5.28 o
  -7  -1   1        2.86        0.34      1.91 o
  -6  -1   1        5.93        6.13      1.74 o
  -5  -1   1      531.92      495.73      5.21 o
  -4  -1   1      144.61      135.25      2.59 o
  -3  -1   1     1815.20     2012.97     12.86 o
  -2  -1   1      650.60      684.02      6.45 o
  -1  -1   1     7570.81     7760.16     17.28 o
   0  -1   1      451.05      484.40      3.75 o
   1  -1   1     2197.41     2290.06      8.59 o
   2  -1   1     1643.63     1668.32      9.15 o
   3  -1   1      332.82      280.57      2.85 o
   4  -1   1       12.19       14.06      1.54 o
   5  -1   1      265.89      257.47      3.69 o
   6  -1   1       57.38       63.35      2.52 o
   7  -1   1        1.31        0.34      2.90 o
   8  -1   1      281.37      270.49      5.15 o
   9  -1   1       95.48       99.79      3.88 o
  10  -1   1       19.13       16.23      2.79 o
 -10   0   1        9.69        2.47      4.58 o
  -9   0   1      126.89      126.67      4.15 o
  -8   0   1      689.14      680.82      8.04 o
  -7   0   1      568.42      544.60      6.58 o
  -6   0   1      299.83      280.65      4.36 o
  -5   0   1       87.53       94.55      2.50 o
  -4   0   1     1442.01     1432.55     11.91 o
  -3   0   1       39.80       30.54      1.27 o
  -2   0   1     1386.00     1478.41      8.45 o
  -1   0   1        1.39        0.35      0.89 o
   1   0   1     1260.56     1293.78      6.15 o
   2   0   1      441.69      435.24      4.23 o
   3   0   1      302.95      301.34      3.05 o
   4   0   1      461.48      493.25      4.80 o
   5   0   1       19.31       22.09      1.69 o
   6   0   1      715.88      683.62      6.67 o
   7   0   1       20.59       22.45      2.25 o
   8   0   1        9.58        6.99      2.41 o
   9   0   1      164.79      161.53      4.58 o
  10   0   1      148.80      149.18      4.91 o
 -11   1   1       31.85       29.95      3.23 o
 -10   1   1       74.30       78.34      3.74 o
  -9   1   1       10.27        8.82      2.38 o
  -8   1   1       58.01       53.70      2.78 o
  -7   1   1      958.70      936.71      9.40 o
  -6   1   1        2.13        1.94      2.75 o
  -5   1   1      157.71      149.50      2.88 o
  -4   1   1      129.45      114.76      2.27 o
  -3   1   1      108.36       72.60      1.61 o
  -2   1   1     2011.48     2165.27     10.23 o
  -1   1   1     3707.28     3892.23     11.06 o
   0   1   1     1988.20     1887.75      7.35 o
   1   1   1     8591.24     8222.05     18.46 o
   2   1   1      136.11      151.21      2.07 o
   3   1   1      162.77      139.21      2.31 o
   4   1   1      665.67      664.91      6.84 o
   5   1   1        9.59       13.02      1.57 o
   6   1   1      854.09      838.57      8.11 o
   7   1   1      399.14      390.70      5.83 o
   8   1   1        2.77        3.01      2.13 o
   9   1   1        8.82        8.33      2.57 o
  10   1   1       13.01       14.38      2.74 o
 -11   2   1        2.12        6.89      2.38 o
 -10   2   1      156.36      163.39      4.93 o
  -9   2   1       13.97       15.53      2.32 o
  -8   2   1      109.96      103.36      3.40 o
  -7   2   1      171.08      173.03      3.81 o
  -6   2   1     3767.72     3745.75     23.81 o
  -5   2   1      520.89      555.58      5.58 o
  -4   2   1      779.23      834.45      7.89 o
  -3   2   1     1491.98     1758.73     11.57 o
  -2   2   1     3450.22     3378.60     14.08 o
  -1   2   1     3218.89     3298.77     12.82 o
   0   2   1      944.01     1041.55      7.35 o
   1   2   1     1390.45     1508.02      9.74 o
   2   2   1     3745.31     3871.96     17.66 o
   3   2   1      355.61      374.21      3.93 o
   4   2   1      319.87      297.13      4.00 o
   5   2   1       38.42       41.12      2.22 o
   6   2   1      203.41      196.42      4.19 o
   7   2   1      125.00      126.44      3.78 o
   8   2   1      182.63      177.37      4.79 o
   9   2   1       51.87       56.84      3.40 o
  10   2   1        6.29        5.28      2.72 o
 -11   3   1        0.62        2.40      4.18 o
 -10   3   1        7.01        2.10      4.33 o
  -9   3   1      103.83      109.22      3.86 o
  -8   3   1       60.83       67.62      3.09 o
  -7   3   1      107.73       98.44      3.14 o
  -6   3   1     1156.31     1102.74     11.54 o
  -5   3   1     1741.97     1747.30     15.21 o
  -4   3   1     2396.53     2571.88     16.61 o
  -3   3   1      315.02      371.30      3.63 o
  -2   3   1       75.91       95.15      1.92 o
  -1   3   1     1378.24     1277.76      9.73 o
   0   3   1      423.51      525.24      5.07 o
   1   3   1      156.06      223.00      2.87 o
   2   3   1     1961.65     2024.19     14.53 o
   3   3   1      481.92      510.87      5.07 o
   4   3   1       76.26       71.42      2.55 o
   5   3   1      604.39      554.68      6.52 o
   6   3   1       24.49       23.66      2.47 o
   7   3   1        1.93        2.85      2.03 o
   8   3   1        9.83       11.62      2.52 o
   9   3   1       97.05      101.97      4.41 o
 -11   4   1       62.57       68.77      3.92 o
 -10   4   1       17.58       21.28      2.74 o
  -9   4   1        8.09        7.78      2.29 o
  -8   4   1      708.97      705.39      7.95 o
  -7   4   1       96.60      100.37      3.20 o
  -6   4   1       84.69       80.55      2.74 o
  -5   4   1       87.61       71.05      2.41 o
  -4   4   1     2080.19     2119.27     16.18 o
  -3   4   1     1715.70     1828.78     14.12 o
  -2   4   1      264.04      263.89      3.30 o
  -1   4   1       71.53       57.27      1.82 o
   0   4   1      218.44      224.63      3.42 o
   1   4   1        0.28        2.62      1.23 o
   2   4   1       57.59       59.27      2.22 o
   3   4   1      449.68      443.04      5.21 o
   4   4   1       18.91       22.96      2.16 o
   5   4   1      209.78      206.63      4.37 o
   6   4   1      222.28      209.88      4.78 o
   7   4   1       26.17       22.74      2.61 o
   8   4   1        5.76        8.34      2.47 o
 -10   5   1      134.40      139.06      4.58 o
  -9   5   1       11.06       10.89      2.52 o
  -8   5   1       38.82       31.52      2.53 o
  -7   5   1      170.67      177.85      4.06 o
  -6   5   1      119.36      104.74      3.18 o
  -5   5   1       54.19       52.38      2.36 o
  -4   5   1      547.74      505.89      5.39 o
  -3   5   1     2163.26     2115.26     16.84 o
  -2   5   1       32.69       28.48      1.74 o
  -1   5   1      611.21      615.96      6.45 o
   0   5   1      398.02      451.25      4.98 o
   1   5   1      897.85      882.69      9.17 o
   2   5   1       59.21       60.72      2.35 o
   3   5   1      178.56      170.13      3.81 o
   4   5   1      206.26      194.23      4.25 o
   5   5   1       89.57       80.32      3.42 o
   6   5   1      277.39      268.91      5.71 o
   7   5   1       33.68       38.58      3.03 o
   8   5   1        0.33       -4.47      4.47 o
 -10   6   1      383.23      399.00      7.51 o
  -9   6   1       49.04       51.32      3.32 o
  -8   6   1      151.39      147.31      4.36 o
  -7   6   1       49.37       49.44      2.89 o
  -6   6   1      347.50      337.52      5.41 o
  -5   6   1       76.36       84.37      2.89 o
  -4   6   1      432.00      429.62      5.44 o
  -3   6   1      210.73      202.63      3.82 o
  -2   6   1     3260.02     3082.53     22.27 o
  -1   6   1      931.54      903.05      8.83 o
   0   6   1        0.34        4.58      1.54 o
   1   6   1       55.49       64.12      2.58 o
   2   6   1       62.98       59.57      2.73 o
   3   6   1       16.13       15.41      2.24 o
   4   6   1      128.14      120.07      3.87 o
   5   6   1        0.35       -2.09      3.56 o
   6   6   1       24.76       27.52      3.06 o
   7   6   1       80.61       84.13      4.28 o
 -10   7   1       30.60       35.13      3.47 o
  -9   7   1      355.04      361.82      7.13 o
  -8   7   1        1.90        5.27      2.12 o
  -7   7   1        0.97        4.29      2.09 o
  -6   7   1      271.48      256.49      5.05 o
  -5   7   1      472.55      462.14      6.38 o
  -4   7   1       36.46       37.98      2.47 o
  -3   7   1      138.12      132.92      3.60 o
  -2   7   1      304.47      312.53      5.07 o
  -1   7   1     1147.07     1096.37     10.72 o
   0   7   1       35.17       25.94      2.29 o
   1   7   1        0.32        1.57      1.67 o
   2   7   1      225.22      228.32      4.92 o
   3   7   1        0.23        0.85      2.99 o
   4   7   1       46.17       48.26      3.20 o
   5   7   1       17.88       17.32      2.80 o
   6   7   1        0.09       -4.43      4.43 o
  -9   8   1      124.07      125.03      4.68 o
  -8   8   1      598.27      586.96      8.89 o
  -7   8   1       94.42       92.75      3.82 o
  -6   8   1       81.07       84.02      3.67 o
  -5   8   1       24.91       23.17      2.38 o
  -4   8   1      540.28      516.13      7.00 o
  -3   8   1      110.70      108.66      3.57 o
  -2   8   1       13.71       12.77      1.90 o
  -1   8   1       72.31       74.97      3.20 o
   0   8   1      247.23      264.44      5.36 o
   1   8   1       14.73       17.64      2.19 o
   2   8   1       56.28       54.41      3.40 o
   3   8   1        0.89       -1.72      3.76 o
   4   8   1        0.60        3.75      3.95 o
   5   8   1       37.18       37.68      3.49 o
  -8   9   1      180.63      180.35      5.57 o
  -7   9   1      196.03      197.61      5.66 o
  -6   9   1       23.33       26.59      2.90 o
  -5   9   1       11.70       11.34      2.28 o
  -4   9   1       63.35       58.36      3.21 o
  -3   9   1       98.20      100.99      3.94 o
  -2   9   1       53.79       55.89      3.22 o
  -1   9   1       26.20       20.60      2.68 o
   0   9   1      411.44      420.19      7.00 o
   1   9   1      230.03      222.00      5.64 o
   2   9   1       13.50       12.93      2.68 o
   3   9   1       33.30       31.26      3.34 o
   4   9   1        4.10        3.30      2.58 o
  -7  10   1       31.87       34.59      3.52 o
  -6  10   1      286.37      268.35      6.58 o
  -5  10   1       62.09       58.68      3.66 o
  -4  10   1       22.93       24.39      2.80 o
  -3  10   1       58.30       61.16      3.46 o
  -2  10   1      194.52      196.41      5.50 o
  -1  10   1        1.31        2.39      3.47 o
   0  10   1        1.23       -4.23      4.23 o
   1  10   1       47.81       51.29      3.71 o
   2  10   1       26.44       32.86      3.30 o
  -4  11   1        2.07        2.14      2.55 o
  -3  11   1       28.69       28.82      3.34 o
  -2  11   1       83.28       83.83      4.24 o
  -1  11   1      134.61      133.56      5.12 o
   1 -11   2       35.99       40.14      3.55 o
   2 -11   2       48.48       48.54      4.15 o
   3 -11   2       31.00       23.34      3.67 o
   4 -11   2       67.95       68.35      4.28 o
  -2 -10   2       26.29       24.20      3.51 o
  -1 -10   2       28.86       24.43      3.18 o
   0 -10   2       20.43       20.68      3.23 o
   1 -10   2       76.27       76.22      3.98 o
   2 -10   2       84.33       86.61      4.20 o
   3 -10   2        3.84        4.09      2.39 o
   4 -10   2       63.07       68.37      3.85 o
   5 -10   2      136.82      137.59      4.91 o
   6 -10   2        0.79       -2.97      4.51 o
   7 -10   2        1.77        2.70      2.79 o
  -4  -9   2      107.84      107.47      5.04 o
  -3  -9   2        3.35       -0.58      4.14 o
  -2  -9   2        9.01       10.73      2.71 o
  -1  -9   2       61.25       61.02      3.77 o
   0  -9   2       82.01       89.29      3.93 o
   1  -9   2        1.53        4.49      2.27 o
   2  -9   2       91.83       89.36      3.89 o
   3  -9   2      190.15      184.22      5.08 o
   4  -9   2      111.41      112.47      4.09 o
   5  -9   2      290.60      286.52      6.28 o
   6  -9   2       16.31       12.87      2.78 o
   7  -9   2       54.71       52.17      3.93 o
   8  -9   2        0.12        1.82      2.65 o
  -5  -8   2        0.90        2.72      4.35 o
  -4  -8   2      130.85      136.15      4.91 o
  -3  -8   2      235.06      219.97      5.87 o
  -2  -8   2        7.67       10.98      2.36 o
  -1  -8   2        7.91        9.90      2.32 o
   0  -8   2      127.81      126.30      3.93 o
   1  -8   2       37.78       37.77      2.65 o
   2  -8   2       33.88       25.51      2.52 o
   3  -8   2      338.23      339.69      5.97 o
   4  -8   2        1.70       -1.27      3.38 o
   5  -8   2       45.34       46.67      2.97 o
   6  -8   2      304.97      312.71      6.16 o
   7  -8   2      164.13      168.46      4.91 o
   8  -8   2       63.50       62.21      3.88 o
   9  -8   2       27.53       28.98      3.37 o
  -6  -7   2      161.12      155.62      5.56 o
  -5  -7   2        1.42       -4.09      4.09 o
  -4  -7   2       15.33       14.72      2.74 o
  -3  -7   2      263.84      260.61      5.55 o
  -2  -7   2      322.81      319.69      5.75 o
  -1  -7   2        6.99        6.04      1.88 o
   0  -7   2       22.09       25.07      2.16 o
   1  -7   2       91.56      111.91      3.31 o
   2  -7   2       61.58       62.94      2.73 o
   3  -7   2      421.59      399.43      5.94 o
   4  -7   2      152.90      148.76      3.94 o
   5  -7   2       17.43       16.15      2.43 o
   6  -7   2       13.74       14.67      2.36 o
   7  -7   2      520.83      533.13      7.71 o
   8  -7   2       85.90       87.09      3.92 o
   9  -7   2      151.80      149.96      5.14 o
  10  -7   2        7.03        4.74      2.87 o
  -7  -6   2        5.02        3.01      2.73 o
  -6  -6   2       63.30       64.71      3.82 o
  -5  -6   2      217.64      216.09      5.30 o
  -4  -6   2        6.07        3.49      2.16 o
  -3  -6   2       13.37       16.49      2.12 o
  -2  -6   2      284.34      276.41      4.99 o
  -1  -6   2      371.36      367.65      5.29 o
   0  -6   2        8.53       10.09      1.77 o
   1  -6   2      163.98      174.87      3.68 o
   2  -6   2       45.29       46.79      2.35 o
   3  -6   2      181.31      193.83      3.93 o
   4  -6   2      610.48      621.13      6.64 o
   5  -6   2      757.89      736.49      7.49 o
   6  -6   2      142.22      138.14      3.87 o
   7  -6   2        9.92       10.79      2.26 o
   8  -6   2      420.49      432.49      7.09 o
   9  -6   2       83.33       88.71      4.07 o
  10  -6   2       16.17       15.02      3.05 o
  -8  -5   2       96.42      108.08      4.72 o
  -7  -5   2        3.30       -2.95      4.41 o
  -6  -5   2        2.05        4.87      2.28 o
  -5  -5   2      173.58      160.93      4.41 o
  -4  -5   2      149.81      149.96      3.92 o
  -3  -5   2       18.08       18.06      2.07 o
  -2  -5   2        7.67        9.04      1.74 o
  -1  -5   2      562.10      590.28      6.04 o
   0  -5   2      599.82      644.68      6.73 o
   1  -5   2      306.66      337.46      4.34 o
   2  -5   2      550.91      551.48      5.45 o
   3  -5   2        0.33       10.58      1.68 o
   4  -5   2       46.41       55.41      2.34 o
   5  -5   2      333.86      342.07      5.00 o
   6  -5   2      501.72      490.79      6.31 o
   7  -5   2       31.16       35.22      2.52 o
   8  -5   2      236.33      234.68      5.20 o
   9  -5   2      702.11      747.17      9.28 o
  10  -5   2        6.57        3.48      4.65 o
  -9  -4   2        1.42       -2.83      4.96 o
  -8  -4   2      161.45      167.06      5.21 o
  -7  -4   2       60.53       53.02      3.40 o
  -6  -4   2        9.44        9.44      2.12 o
  -5  -4   2       14.73       19.99      2.14 o
  -4  -4   2      698.54      680.66      7.06 o
  -3  -4   2      473.07      475.87      5.44 o
  -2  -4   2       24.76       24.80      1.79 o
  -1  -4   2      158.87      168.68      3.06 o
   0  -4   2     2251.34     2295.10     15.81 o
   1  -4   2       17.66       17.90      1.39 o
   2  -4   2      747.42      769.87      7.99 o
   3  -4   2      517.54      574.72      5.95 o
   4  -4   2       31.64       25.70      1.95 o
   5  -4   2        2.03        2.27      1.71 o
   6  -4   2      337.95      341.25      5.12 o
   7  -4   2      155.13      150.92      3.96 o
   8  -4   2       36.00       36.18      2.69 o
   9  -4   2       67.47       74.23      3.59 o
  10  -4   2      218.56      226.78      5.83 o
  -9  -3   2       20.54       20.78      3.06 o
  -8  -3   2       20.58       22.35      2.66 o
  -7  -3   2      342.70      355.40      6.08 o
  -6  -3   2      387.75      391.27      6.02 o
  -5  -3   2       75.43       75.53      2.93 o
  -4  -3   2       12.38       11.79      1.84 o
  -3  -3   2      975.44     1010.44      9.96 o
  -2  -3   2     1108.38     1145.59     11.15 o
  -1  -3   2        4.80        4.91      1.11 o
   0  -3   2      507.88      519.04      5.18 o
   1  -3   2      522.52      541.28      5.19 o
   2  -3   2     1958.87     2131.74     13.39 o
   3  -3   2      675.95      681.93      7.22 o
   4  -3   2        2.27        7.42      1.44 o
   5  -3   2      422.11      428.95      4.94 o
   6  -3   2       52.78       55.16      2.52 o
   7  -3   2     1712.66     1748.09     16.43 o
   8  -3   2       29.91       28.50      2.57 o
   9  -3   2       79.35       77.43      3.69 o
  10  -3   2       88.57       91.04      4.17 o
  11  -3   2      319.68      319.44      7.29 o
 -10  -2   2      408.95      414.63      8.14 o
  -9  -2   2       95.25       94.29      4.24 o
  -8  -2   2      113.65      115.09      4.07 o
  -7  -2   2       23.81       21.84      2.36 o
  -6  -2   2      814.23      811.99      8.33 o
  -5  -2   2      624.09      628.69      6.31 o
  -4  -2   2       49.44       51.42      2.05 o
  -3  -2   2       16.15       20.92      1.46 o
  -2  -2   2     1183.46     1180.92      9.91 o
  -1  -2   2      626.12      598.61      5.54 o
   0  -2   2      220.34      282.60      2.77 o
   1  -2   2      254.51      260.28      2.58 o
   2  -2   2      105.69      120.64      1.96 o
   3  -2   2      384.79      401.49      3.93 o
   4  -2   2     1385.89     1446.66     12.45 o
   5  -2   2     1230.71     1271.96     11.35 o
   6  -2   2      152.20      154.45      3.50 o
   7  -2   2       19.82       17.43      2.20 o
   8  -2   2      365.56      357.54      5.91 o
   9  -2   2       87.16       89.31      3.78 o
  10  -2   2        0.09        1.10      3.61 o
 -10  -1   2        7.26        5.91      2.66 o
  -9  -1   2      374.81      363.84      6.80 o
  -8  -1   2      356.41      339.96      6.06 o
  -7  -1   2        7.51        6.29      2.00 o
  -6  -1   2       67.26       61.42      2.62 o
  -5  -1   2      220.62      229.98      3.79 o
  -4  -1   2      157.97      139.68      2.73 o
  -3  -1   2        7.18       13.18      1.18 o
  -2  -1   2      286.01      298.10      3.00 o
  -1  -1   2     1198.95     1283.05      7.76 o
   0  -1   2      989.02      987.90      6.10 o
   1  -1   2     5013.15     5276.92     14.83 o
   2  -1   2        1.45        7.58      0.99 o
   3  -1   2      158.96      181.92      2.50 o
   4  -1   2        2.37       -2.16      2.16 o
   5  -1   2     2448.76     2411.99     17.83 o
   6  -1   2      747.09      750.83      7.39 o
   7  -1   2      318.50      306.04      5.06 o
   8  -1   2      148.47      148.83      4.13 o
   9  -1   2      438.98      455.76      7.26 o
  10  -1   2       10.71       12.91      2.63 o
 -10   0   2      101.40      107.42      4.39 o
  -9   0   2        6.83        6.37      2.32 o
  -8   0   2      554.22      542.05      7.29 o
  -7   0   2      461.91      435.80      5.88 o
  -6   0   2        3.89        7.09      1.71 o
  -5   0   2      237.78      224.37      3.56 o
  -4   0   2      503.86      493.11      4.80 o
  -3   0   2      999.41     1029.34      8.94 o
  -2   0   2      114.96      159.19      1.97 o
  -1   0   2      643.86      663.04      5.01 o
   0   0   2     1980.01     1895.55      7.43 o
   1   0   2      996.22     1043.97      6.53 o
   2   0   2     1512.27     1521.50      9.57 o
   3   0   2     3579.23     3761.79     17.57 o
   4   0   2      219.32      222.61      3.30 o
   5   0   2        0.29        3.88      1.47 o
   6   0   2      530.88      508.05      5.91 o
   7   0   2       10.00        9.26      1.87 o
   8   0   2       19.10       20.01      2.40 o
   9   0   2       39.04       32.17      3.06 o
  10   0   2      146.35      140.74      4.94 o
 -11   1   2      143.95      156.17      5.24 o
 -10   1   2       43.43       47.40      3.31 o
  -9   1   2        0.71        0.53      2.24 o
  -8   1   2       43.13       42.62      2.60 o
  -7   1   2      688.24      676.08      7.13 o
  -6   1   2      191.53      187.92      3.67 o
  -5   1   2        0.64        1.06      2.20 o
  -4   1   2      488.21      521.90      5.19 o
  -3   1   2     3541.29     3756.71     16.67 o
  -2   1   2      145.51      169.01      2.05 o
  -1   1   2      855.73      934.98      6.28 o
   0   1   2      169.89      175.17      1.76 o
   1   1   2      117.45       93.59      1.60 o
   2   1   2      792.64      799.62      7.56 o
   3   1   2       47.52       36.29      1.61 o
   4   1   2      621.76      594.25      6.13 o
   5   1   2      380.53      349.48      4.65 o
   6   1   2      272.69      260.49      4.58 o
   7   1   2     1143.34     1132.98     11.33 o
   8   1   2        0.50        3.89      2.01 o
   9   1   2      163.89      162.16      4.92 o
  10   1   2       34.73       36.28      3.23 o
 -11   2   2        0.19       -4.36      4.36 o
 -10   2   2      297.60      295.15      6.54 o
  -9   2   2      146.15      143.57      4.35 o
  -8   2   2      175.90      161.95      4.09 o
  -7   2   2      195.58      198.53      4.13 o
  -6   2   2     2066.49     2076.20     18.01 o
  -5   2   2      599.87      634.93      6.48 o
  -4   2   2       20.59       19.81      1.44 o
  -3   2   2       77.59      113.49      2.09 o
  -2   2   2      857.69      868.06      7.62 o
  -1   2   2      485.81      437.11      4.46 o
   0   2   2       86.99       94.26      1.71 o
   1   2   2        4.19        3.16      1.00 o
   2   2   2      820.35      909.48      9.09 o
   3   2   2        8.22        0.41      2.11 o
   4   2   2     1367.59     1325.62     11.73 o
   5   2   2       42.48       45.61      2.39 o
   6   2   2       76.67       76.90      3.11 o
   7   2   2      264.54      239.15      5.15 o
   8   2   2      339.57      334.56      6.29 o
   9   2   2       10.32        8.51      2.71 o
 -11   3   2       21.18       22.74      2.92 o
 -10   3   2       20.99       22.25      2.89 o
  -9   3   2      357.49      361.07      6.32 o
  -8   3   2       77.27       74.33      3.20 o
  -7   3   2      127.86      126.96      3.41 o
  -6   3   2       42.52       33.58      2.32 o
  -5   3   2      998.63     1023.57     10.25 o
  -4   3   2      596.26      605.25      5.99 o
  -3   3   2        6.62        5.01      1.22 o
  -2   3   2      353.03      366.41      3.51 o
  -1   3   2        1.47        2.83      0.89 o
   0   3   2     1395.85     1477.96     11.06 o
   1   3   2      267.09      274.72      3.24 o
   2   3   2      155.72      147.06      2.79 o
   3   3   2       41.75       35.42      1.98 o
   4   3   2       94.82      100.82      2.82 o
   5   3   2     2303.96     2182.56     20.75 o
   6   3   2       98.26       93.90      3.37 o
   7   3   2      126.10      117.76      3.97 o
   8   3   2       59.03       55.92      3.40 o
   9   3   2      252.68      246.80      6.45 o
 -11   4   2       78.95       79.87      4.31 o
 -10   4   2      163.68      159.29      4.96 o
  -9   4   2       49.48       49.61      3.18 o
  -8   4   2      786.29      769.38      8.44 o
  -7   4   2      197.53      208.53      4.30 o
  -6   4   2        0.33        5.19      1.68 o
  -5   4   2       76.11       58.83      2.38 o
  -4   4   2      695.11      660.10      6.70 o
  -3   4   2      616.55      670.97      7.00 o
  -2   4   2      287.75      303.53      3.73 o
  -1   4   2       27.46       31.81      1.50 o
   0   4   2      891.53      878.82      8.56 o
   1   4   2      354.23      387.04      4.35 o
   2   4   2      595.27      583.00      6.04 o
   3   4   2      769.03      770.18      7.45 o
   4   4   2      205.00      199.54      4.12 o
   5   4   2       65.13       61.89      3.12 o
   6   4   2      211.90      211.00      4.96 o
   7   4   2        1.76       -3.95      4.15 o
   8   4   2        1.25        1.12      4.22 o
 -10   5   2       95.18       86.03      4.33 o
  -9   5   2       50.24       55.37      3.21 o
  -8   5   2        9.20        9.84      2.21 o
  -7   5   2      161.88      169.22      4.09 o
  -6   5   2       56.02       66.33      2.79 o
  -5   5   2       40.94       39.08      2.17 o
  -4   5   2      974.67      952.61      9.47 o
  -3   5   2     1209.68     1186.92     11.33 o
  -2   5   2      327.50      336.87      4.36 o
  -1   5   2      301.76      307.38      4.17 o
   0   5   2        6.75        5.78      1.38 o
   1   5   2       27.16       26.94      1.91 o
   2   5   2       19.24       17.07      1.93 o
   3   5   2      720.36      723.50      7.45 o
   4   5   2       99.21       84.89      3.29 o
   5   5   2       78.37       81.45      3.39 o
   6   5   2       83.64       84.56      3.88 o
   7   5   2      249.63      252.20      6.20 o
   8   5   2        1.78        2.18      4.58 o
 -10   6   2      528.87      549.18      8.97 o
  -9   6   2      202.63      200.42      5.38 o
  -8   6   2       47.05       45.55      3.16 o
  -7   6   2       63.59       53.46      3.00 o
  -6   6   2      256.95      243.47      4.81 o
  -5   6   2       12.42       13.43      1.92 o
  -4   6   2        4.48       12.12      1.75 o
  -3   6   2      161.27      152.76      3.45 o
  -2   6   2      474.07      465.33      5.67 o
  -1   6   2      533.42      523.20      5.96 o
   0   6   2        0.60        3.06      1.69 o
   1   6   2      224.63      225.34      4.25 o
   2   6   2        0.15       -0.18      2.82 o
   3   6   2       10.67       11.92      2.28 o
   4   6   2      241.32      232.44      5.26 o
   5   6   2        7.55       13.33      2.51 o
   6   6   2        0.75        1.33      2.56 o
   7   6   2      157.50      147.60      5.49 o
 -10   7   2      108.73      116.36      4.80 o
  -9   7   2      434.85      451.96      8.12 o
  -8   7   2        2.92        1.33      2.49 o
  -7   7   2       42.99       45.94      2.83 o
  -6   7   2       51.22       51.59      2.85 o
  -5   7   2      356.97      349.23      5.80 o
  -4   7   2        3.65       -1.30      3.33 o
  -3   7   2        0.92        3.88      1.83 o
  -2   7   2       33.00       33.40      2.42 o
  -1   7   2      293.90      305.15      5.09 o
   0   7   2      150.68      151.16      3.87 o
   1   7   2      131.90      129.22      3.82 o
   2   7   2       69.68       58.97      3.07 o
   3   7   2       47.15       50.98      3.15 o
   4   7   2      193.71      195.01      5.28 o
   5   7   2      348.87      349.05      7.13 o
   6   7   2        0.08        3.35      4.34 o
  -9   8   2       63.58       58.22      4.08 o
  -8   8   2      586.66      600.63      9.07 o
  -7   8   2      111.93      109.31      4.20 o
  -6   8   2       35.56       35.32      2.92 o
  -5   8   2        0.30       -3.35      3.48 o
  -4   8   2       55.02       54.18      2.93 o
  -3   8   2      144.51      147.20      4.09 o
  -2   8   2       40.85       36.95      2.68 o
  -1   8   2       68.46       69.09      3.22 o
   0   8   2      252.64      243.47      5.23 o
   1   8   2       64.76       70.97      3.43 o
   2   8   2      279.27      279.20      6.07 o
   3   8   2        0.58       -4.09      4.09 o
   4   8   2       44.19       48.92      3.56 o
   5   8   2       54.20       55.58      4.15 o
  -8   9   2      104.95      107.40      4.74 o
  -7   9   2      378.29      371.73      7.41 o
  -6   9   2      103.22       97.51      4.26 o
  -5   9   2        9.53        3.55      4.08 o
  -4   9   2       44.07       38.87      3.01 o
  -3   9   2       32.02       27.72      2.75 o
  -2   9   2       31.76       32.61      2.80 o
  -1   9   2        4.17        0.00      3.95 o
   0   9   2       71.75       78.88      3.74 o
   1   9   2        0.10        2.63      3.62 o
   2   9   2       65.14       71.64      3.87 o
   3   9   2      246.45      242.77      6.74 o
  -7  10   2       43.04       33.07      3.80 o
  -6  10   2      137.57      132.18      5.04 o
  -5  10   2       37.50       36.38      3.40 o
  -4  10   2       23.58       18.08      2.95 o
  -3  10   2        5.58       10.94      2.40 o
  -2  10   2       43.74       48.23      3.35 o
  -1  10   2        2.65        3.16      2.26 o
   0  10   2       26.97       29.50      3.29 o
   1  10   2       31.32       34.29      3.32 o
  -4  11   2       16.87       13.05      3.39 o
  -3  11   2        2.09        3.14      4.53 o
  -2  11   2        7.05       13.85      2.73 o
   2 -11   3        5.95        9.67      2.70 o
   3 -11   3      112.81      115.22      4.94 o
   4 -11   3      173.08      158.51      5.81 o
  -2 -10   3        3.94        4.34      4.88 o
  -1 -10   3        2.42        3.83      4.03 o
   0 -10   3      127.58      135.83      4.91 o
   1 -10   3      222.83      230.54      5.77 o
   2 -10   3       67.65       61.43      3.79 o
   3 -10   3       23.81       22.89      3.06 o
   4 -10   3      117.62      121.46      4.78 o
   5 -10   3      172.23      166.06      5.37 o
   6 -10   3       20.85       20.63      3.16 o
   7 -10   3       27.59       30.20      3.38 o
  -4  -9   3       51.02       43.02      3.92 o
  -3  -9   3       56.85       53.88      3.74 o
  -2  -9   3       42.27       41.30      3.43 o
  -1  -9   3       20.64       21.85      2.96 o
   0  -9   3        0.19       -1.72      3.76 o
   1  -9   3       32.10       35.37      2.85 o
   2  -9   3      273.12      278.44      5.96 o
   3  -9   3       12.91       13.58      2.51 o
   4  -9   3        3.77        1.95      3.98 o
   5  -9   3      371.12      366.67      6.99 o
   6  -9   3      119.49      119.27      4.57 o
   7  -9   3       70.83       73.98      3.97 o
   8  -9   3        7.89       10.52      2.79 o
  -5  -8   3       28.48       28.59      3.33 o
  -4  -8   3       62.13       61.46      3.67 o
  -3  -8   3        0.19       -0.47      2.51 o
  -2  -8   3      102.09      103.51      3.90 o
  -1  -8   3       80.67       84.36      3.60 o
   0  -8   3       30.98       23.84      2.47 o
   1  -8   3       10.21        9.04      2.17 o
   2  -8   3       46.56       47.69      2.93 o
   3  -8   3      447.44      429.75      6.71 o
   4  -8   3        0.96       -2.57      3.35 o
   5  -8   3        6.57       10.02      2.09 o
   6  -8   3      445.17      445.84      7.15 o
   7  -8   3      195.77      198.70      5.34 o
   8  -8   3       38.63       38.35      3.40 o
   9  -8   3       10.42       11.25      2.91 o
  -6  -7   3       69.86       74.29      4.19 o
  -5  -7   3        6.04        7.58      2.47 o
  -4  -7   3       61.98       59.05      3.54 o
  -3  -7   3       37.85       40.60      2.83 o
  -2  -7   3      225.53      213.96      5.01 o
  -1  -7   3      199.56      207.59      4.52 o
   0  -7   3        0.73        3.59      1.75 o
   1  -7   3       11.59       11.66      1.88 o
   2  -7   3        8.76        6.43      1.98 o
   3  -7   3     1152.70     1096.39     10.87 o
   4  -7   3      563.08      540.51      6.88 o
   5  -7   3       30.48       30.63      2.54 o
   6  -7   3       11.37       10.42      2.33 o
   7  -7   3      762.07      741.11      9.02 o
   8  -7   3       96.47       99.49      4.02 o
   9  -7   3       57.30       58.95      3.77 o
  -7  -6   3        0.51        2.09      2.52 o
  -6  -6   3       63.29       56.25      3.61 o
  -5  -6   3        5.72        0.71      3.98 o
  -4  -6   3       52.93       50.29      2.96 o
  -3  -6   3      246.91      239.56      4.91 o
  -2  -6   3       73.37       77.62      3.06 o
  -1  -6   3      428.98      417.91      5.66 o
   0  -6   3      312.02      297.57      4.65 o
   1  -6   3      641.38      637.15      6.59 o
   2  -6   3      120.80      118.11      3.11 o
   3  -6   3      239.53      230.37      4.15 o
   4  -6   3      489.24      479.76      6.03 o
   5  -6   3      859.98      806.84      7.94 o
   6  -6   3        4.17        5.34      1.98 o
   7  -6   3       17.95       17.64      2.43 o
   8  -6   3      393.30      402.14      6.88 o
   9  -6   3       29.57       31.02      3.15 o
  10  -6   3        2.73        1.21      4.36 o
  -8  -5   3      151.47      157.26      5.35 o
  -7  -5   3        3.25        4.29      2.37 o
  -6  -5   3        1.83        1.68      2.10 o
  -5  -5   3       29.57       28.79      2.66 o
  -4  -5   3       87.31       86.71      3.13 o
  -3  -5   3      777.27      735.35      7.38 o
  -2  -5   3        3.52       -1.17      2.63 o
  -1  -5   3       20.84       22.85      1.88 o
   0  -5   3      126.75      122.50      2.88 o
   1  -5   3     1370.31     1271.34     11.81 o
   2  -5   3     1094.40     1063.46     10.74 o
   3  -5   3      591.97      624.61      6.37 o
   4  -5   3      134.68      123.37      3.15 o
   5  -5   3      966.54      964.19      9.38 o
   6  -5   3      411.18      386.11      5.67 o
   7  -5   3       88.31       89.50      3.42 o
   8  -5   3       37.15       38.68      2.95 o
   9  -5   3      272.51      278.75      6.02 o
  10  -5   3       85.12       85.43      4.25 o
  -9  -4   3        2.91       -1.25      4.27 o
  -8  -4   3      147.87      147.94      4.94 o
  -7  -4   3       47.89       48.70      3.12 o
  -6  -4   3        1.58       -3.38      3.44 o
  -5  -4   3      149.07      154.16      3.87 o
  -4  -4   3        4.70        1.44      3.12 o
  -3  -4   3        9.48       10.46      1.71 o
  -2  -4   3      386.69      352.82      4.47 o
  -1  -4   3     1569.40     1592.21     14.07 o
   0  -4   3     1229.23     1269.43     12.12 o
   1  -4   3      158.95      172.60      2.85 o
   2  -4   3      239.18      209.70      3.24 o
   3  -4   3      322.10      290.45      3.83 o
   4  -4   3       12.37       14.12      1.65 o
   5  -4   3       43.03       41.06      2.15 o
   6  -4   3      998.14      995.87      9.67 o
   7  -4   3      260.40      245.59      4.72 o
   8  -4   3       16.20       15.50      2.36 o
   9  -4   3      127.17      125.71      4.31 o
  10  -4   3      134.33      141.20      4.83 o
  -9  -3   3        8.94       12.60      2.69 o
  -8  -3   3        7.56        6.84      2.47 o
  -7  -3   3      365.66      362.13      6.24 o
  -6  -3   3      136.99      137.33      3.77 o
  -5  -3   3      215.39      205.11      4.25 o
  -4  -3   3        0.63       -1.53      2.74 o
  -3  -3   3      360.85      349.33      4.29 o
  -2  -3   3      321.91      347.97      3.95 o
  -1  -3   3      176.71      138.72      2.49 o
   0  -3   3     1877.12     1920.94     12.87 o
   1  -3   3      291.34      342.43      3.43 o
   2  -3   3     1280.60     1432.46     11.42 o
   3  -3   3     4023.05     4221.27     20.84 o
   4  -3   3      326.37      307.65      3.96 o
   5  -3   3     1350.00     1359.58     12.23 o
   6  -3   3        0.20       -0.95      3.04 o
   7  -3   3      984.82      960.50      9.41 o
   8  -3   3      236.16      243.56      5.08 o
   9  -3   3        0.47        1.84      2.25 o
  10  -3   3       45.48       44.36      3.53 o
 -10  -2   3      174.80      164.17      5.74 o
  -9  -2   3       48.83       45.63      3.43 o
  -8  -2   3       54.15       52.44      3.28 o
  -7  -2   3       81.56       73.87      3.21 o
  -6  -2   3      458.11      438.05      5.93 o
  -5  -2   3       97.71      100.47      2.93 o
  -4  -2   3      459.77      427.03      4.77 o
  -3  -2   3      104.06       94.73      2.23 o
  -2  -2   3      907.07      995.78      9.50 o
  -1  -2   3      149.32      165.36      2.30 o
   0  -2   3      155.19      137.82      2.03 o
   1  -2   3     1870.64     1821.57     10.95 o
   2  -2   3      746.03      865.15      8.17 o
   3  -2   3      978.18     1041.46      9.88 o
   4  -2   3     1885.71     1836.68     14.55 o
   5  -2   3      463.86      491.28      5.22 o
   6  -2   3      500.59      485.70      5.75 o
   7  -2   3        0.38        1.98      1.81 o
   8  -2   3      231.78      225.58      4.99 o
   9  -2   3       34.63       32.91      2.89 o
  10  -2   3        0.39       -0.84      4.05 o
 -10  -1   3        9.37       14.13      2.68 o
  -9  -1   3      302.78      293.51      6.26 o
  -8  -1   3      232.89      239.28      5.17 o
  -7  -1   3        1.76        6.46      1.94 o
  -6  -1   3      145.77      134.94      3.48 o
  -5  -1   3        9.57       12.10      1.61 o
  -4  -1   3     2088.61     2234.51     16.16 o
  -3  -1   3     1442.84     1543.05     11.96 o
  -2  -1   3      210.76      253.69      2.72 o
  -1  -1   3      537.89      554.05      4.92 o
   0  -1   3      103.07       87.39      1.52 o
   1  -1   3     8844.75     8314.81     21.36 o
   2  -1   3     1433.70     1515.18     10.17 o
   3  -1   3      832.28      875.67      7.67 o
   4  -1   3        4.50       -0.10      2.63 o
   5  -1   3     3276.76     3300.02     21.35 o
   6  -1   3      112.32      123.26      3.22 o
   7  -1   3      324.37      309.28      5.16 o
   8  -1   3       26.56       30.25      2.53 o
   9  -1   3      330.98      336.17      6.41 o
  10  -1   3       59.46       60.50      3.68 o
 -10   0   3       15.37       13.64      2.81 o
  -9   0   3        0.34        1.47      2.21 o
  -8   0   3      280.56      273.23      5.45 o
  -7   0   3       10.70       12.78      1.92 o
  -6   0   3      122.17      126.80      3.23 o
  -5   0   3      235.94      230.25      3.64 o
  -4   0   3      514.88      552.10      5.61 o
  -3   0   3     1025.00     1045.61      9.40 o
  -2   0   3      450.97      410.20      4.08 o
  -1   0   3     3538.47     3296.77     12.60 o
   0   0   3     1562.03     1695.33      8.68 o
   1   0   3     1287.40     1304.68      8.37 o
   2   0   3       30.43       17.17      1.06 o
   3   0   3     1961.19     2065.92     13.70 o
   4   0   3      198.92      221.04      3.35 o
   5   0   3      359.98      330.91      4.49 o
   6   0   3     1096.11     1043.90     10.75 o
   7   0   3       92.81       91.47      3.32 o
   8   0   3       56.68       54.56      3.15 o
   9   0   3       28.86       34.44      2.83 o
  10   0   3       56.86       56.34      3.86 o
 -10   1   3      170.29      167.47      5.15 o
  -9   1   3        2.31        1.60      2.12 o
  -8   1   3       73.73       75.05      3.06 o
  -7   1   3      143.72      150.42      3.68 o
  -6   1   3       74.65       81.36      2.74 o
  -5   1   3      732.49      766.97      7.94 o
  -4   1   3      112.44      149.09      2.63 o
  -3   1   3        0.38        0.08      1.75 o
  -2   1   3      352.23      358.91      3.50 o
  -1   1   3     6455.72     6401.12     18.62 o
   0   1   3     1325.59     1324.24      8.33 o
   1   1   3      527.95      506.60      4.98 o
   2   1   3       67.14       94.24      1.89 o
   3   1   3     2456.61     2486.95     15.86 o
   4   1   3      506.86      533.30      5.18 o
   5   1   3      180.79      184.63      3.57 o
   6   1   3      284.39      274.75      4.74 o
   7   1   3      952.28      938.97      9.16 o
   8   1   3      132.56      130.41      4.26 o
   9   1   3       59.24       55.34      3.50 o
  10   1   3       19.16       23.77      3.10 o
 -11   2   3        0.13        4.17      2.41 o
 -10   2   3      182.58      178.02      5.21 o
  -9   2   3        9.67        9.78      2.27 o
  -8   2   3       21.61       14.14      2.62 o
  -7   2   3      307.24      289.17      4.85 o
  -6   2   3      220.57      199.77      3.82 o
  -5   2   3      521.51      533.57      5.29 o
  -4   2   3       55.36       38.74      1.72 o
  -3   2   3     1997.24     2087.86     13.53 o
  -2   2   3      738.90      831.46      7.88 o
  -1   2   3       19.25       34.76      1.27 o
   0   2   3      494.02      432.12      4.31 o
   1   2   3      287.03      280.42      3.01 o
   2   2   3      388.89      467.91      4.50 o
   3   2   3      200.27      210.31      3.34 o
   4   2   3     1063.57      985.27      9.44 o
   5   2   3       50.27       54.16      2.52 o
   6   2   3       47.06       46.48      2.69 o
   7   2   3       82.31       77.60      3.44 o
   8   2   3      348.91      345.90      6.68 o
   9   2   3       10.87       11.03      2.70 o
 -11   3   3       11.19       15.03      2.77 o
 -10   3   3       11.34       15.22      2.53 o
  -9   3   3      468.55      464.63      7.20 o
  -8   3   3       47.19       57.57      2.82 o
  -7   3   3       34.85       31.36      2.41 o
  -6   3   3        6.75        6.53      1.70 o
  -5   3   3       59.10       60.07      2.38 o
  -4   3   3      756.41      771.31      7.52 o
  -3   3   3     1238.08     1313.90     11.56 o
  -2   3   3      623.98      645.99      6.70 o
  -1   3   3        3.51        3.05      0.95 o
   0   3   3     1821.93     1866.76     13.00 o
   1   3   3     2131.02     2096.72     14.55 o
   2   3   3      115.19       94.81      2.36 o
   3   3   3     1696.53     1664.76     15.37 o
   4   3   3       12.79       14.39      1.94 o
   5   3   3     1199.25     1159.06     12.07 o
   6   3   3      164.06      161.95      4.13 o
   7   3   3       94.39       95.49      3.75 o
   8   3   3       51.99       54.50      3.47 o
   9   3   3      177.76      177.71      5.64 o
 -11   4   3       76.71       76.67      4.14 o
 -10   4   3       61.79       56.84      3.76 o
  -9   4   3       42.22       50.32      3.18 o
  -8   4   3      278.06      271.36      5.34 o
  -7   4   3      162.75      158.61      3.99 o
  -6   4   3       79.90       77.36      2.79 o
  -5   4   3       46.07       51.08      2.25 o
  -4   4   3      490.62      522.80      5.23 o
  -3   4   3       10.57        6.01      1.51 o
  -2   4   3      618.61      611.37      6.01 o
  -1   4   3       17.70       13.86      1.28 o
   0   4   3        2.50        4.72      1.24 o
   1   4   3      341.52      382.39      4.45 o
   2   4   3     1219.55     1155.91     11.33 o
   3   4   3      126.00      115.40      3.15 o
   4   4   3      134.90      132.13      3.55 o
   5   4   3       20.68       26.05      2.37 o
   6   4   3      426.90      405.77      6.59 o
   7   4   3       14.43       15.05      2.36 o
   8   4   3        9.40        8.28      2.81 o
 -10   5   3      124.85      121.94      4.63 o
  -9   5   3        2.76        4.69      2.37 o
  -8   5   3       28.06       25.61      2.55 o
  -7   5   3       27.35       30.86      2.36 o
  -6   5   3      190.75      192.90      4.10 o
  -5   5   3      152.53      146.36      3.44 o
  -4   5   3       59.81       57.56      2.34 o
  -3   5   3      158.15      158.35      3.30 o
  -2   5   3      435.54      436.78      4.93 o
  -1   5   3     2116.71     2074.35     17.02 o
   0   5   3      339.34      323.05      4.43 o
   1   5   3      207.23      195.12      3.72 o
   2   5   3        1.33        1.08      2.58 o
   3   5   3     1305.55     1307.44     12.66 o
   4   5   3      155.85      133.74      3.89 o
   5   5   3       93.85       97.49      3.69 o
   6   5   3       10.21       14.50      2.41 o
   7   5   3      318.79      313.02      6.91 o
   8   5   3        4.51       -1.87      4.72 o
 -10   6   3      179.74      185.62      5.70 o
  -9   6   3       22.40       23.34      2.86 o
  -8   6   3       26.78       26.74      2.73 o
  -7   6   3       59.10       56.67      3.03 o
  -6   6   3      208.08      201.53      4.41 o
  -5   6   3       59.29       53.87      2.68 o
  -4   6   3      143.11      151.17      3.58 o
  -3   6   3      208.82      199.62      3.91 o
  -2   6   3       12.16       14.23      1.79 o
  -1   6   3      129.32      148.14      3.46 o
   0   6   3      446.26      433.20      5.59 o
   1   6   3      322.17      296.74      4.89 o
   2   6   3       15.93       14.06      2.03 o
   3   6   3      194.01      198.27      4.70 o
   4   6   3      239.72      240.07      5.31 o
   5   6   3        0.11        2.95      3.51 o
   6   6   3       98.17      103.94      4.42 o
   7   6   3       75.78       81.05      4.44 o
 -10   7   3       74.40       73.98      3.98 o
  -9   7   3      162.23      166.22      5.43 o
  -8   7   3       29.79       31.21      3.07 o
  -7   7   3       10.93        8.98      2.68 o
  -6   7   3       53.65       52.23      2.85 o
  -5   7   3       44.80       38.71      2.71 o
  -4   7   3       89.15       84.54      3.23 o
  -3   7   3      787.12      767.25      7.97 o
  -2   7   3       73.78       74.02      3.06 o
  -1   7   3        7.41        9.37      1.85 o
   0   7   3       18.51       22.14      2.13 o
   1   7   3      407.78      420.45      6.40 o
   2   7   3       25.84       24.39      2.51 o
   3   7   3       69.22       69.13      3.47 o
   4   7   3       53.02       50.63      3.61 o
   5   7   3      386.07      383.54      7.78 o
   6   7   3        3.98        7.56      2.67 o
  -9   8   3       94.44      104.42      4.60 o
  -8   8   3      224.60      223.63      6.10 o
  -7   8   3      103.35      102.15      4.21 o
  -6   8   3        1.89        4.69      2.25 o
  -5   8   3       55.02       55.48      3.09 o
  -4   8   3        3.28       -3.05      3.60 o
  -3   8   3       68.26       75.01      3.21 o
  -2   8   3      109.47      110.84      3.71 o
  -1   8   3        3.06        1.92      3.33 o
   0   8   3        1.22        7.78      1.87 o
   1   8   3      178.89      192.27      5.01 o
   2   8   3      261.07      276.36      5.94 o
   3   8   3        0.72        0.27      3.58 o
   4   8   3       48.45       52.17      3.56 o
   5   8   3       58.30       51.39      4.26 o
  -8   9   3       15.61       17.20      2.95 o
  -7   9   3      105.37      109.99      4.60 o
  -6   9   3       49.71       53.94      3.49 o
  -5   9   3      130.02      132.91      4.56 o
  -4   9   3       14.05       12.68      2.55 o
  -3   9   3       14.64       11.36      2.50 o
  -2   9   3      112.26      114.73      4.20 o
  -1   9   3      237.38      235.73      5.61 o
   0   9   3        8.98        1.54      4.20 o
   1   9   3       92.51      101.50      4.26 o
   2   9   3       31.59       32.46      3.38 o
   3   9   3      317.82      323.73      7.45 o
  -7  10   3       34.56       37.84      3.43 o
  -6  10   3       46.08       45.99      3.70 o
  -5  10   3       37.88       35.15      3.41 o
  -4  10   3      101.60      103.79      4.51 o
  -3  10   3        0.40       -2.24      3.73 o
  -2  10   3        0.09        1.27      2.35 o
  -1  10   3       78.16       73.65      4.05 o
   0  10   3      199.41      213.88      5.88 o
   1  10   3        7.06        8.75      2.79 o
  -2 -10   4       25.13       24.56      3.14 o
  -1 -10   4       43.85       50.56      3.69 o
   0 -10   4      149.42      148.37      5.10 o
   1 -10   4      299.91      298.41      6.69 o
   2 -10   4        3.54        1.97      2.54 o
   3 -10   4       12.52       11.01      2.79 o
   4 -10   4      133.58      135.67      4.94 o
   5 -10   4      204.15      209.26      5.97 o
   6 -10   4        0.11        1.51      4.31 o
  -3  -9   4      133.92      131.30      5.26 o
  -2  -9   4      214.33      229.43      6.03 o
  -1  -9   4       24.55       27.55      2.99 o
   0  -9   4       16.10       18.57      2.71 o
   1  -9   4      135.92      138.71      4.53 o
   2  -9   4      299.38      289.69      6.24 o
   3  -9   4        2.62        1.22      3.66 o
   4  -9   4        0.20       -1.99      4.03 o
   5  -9   4      162.66      161.42      5.02 o
   6  -9   4      203.75      203.85      5.70 o
   7  -9   4        4.07        3.90      2.86 o
   8  -9   4       22.20       20.02      3.23 o
  -5  -8   4      166.22      160.34      5.56 o
  -4  -8   4       18.58       18.78      2.96 o
  -3  -8   4       72.02       79.13      3.92 o
  -2  -8   4      201.08      210.64      5.29 o
  -1  -8   4      312.43      334.11      6.21 o
   0  -8   4        0.65        4.38      1.83 o
   1  -8   4       58.75       56.80      3.02 o
   2  -8   4      232.68      238.86      5.15 o
   3  -8   4      471.46      464.90      6.91 o
   4  -8   4       25.30       22.49      2.53 o
   5  -8   4       18.14       17.75      2.45 o
   6  -8   4      162.58      160.85      4.78 o
   7  -8   4       85.31       85.73      3.92 o
   8  -8   4        1.76       -4.29      4.29 o
   9  -8   4       45.88       45.97      3.84 o
  -6  -7   4        0.39       -1.19      4.45 o
  -5  -7   4       16.18       19.00      2.85 o
  -4  -7   4      385.74      380.36      7.12 o
  -3  -7   4       13.74       15.81      2.28 o
  -2  -7   4       28.78       23.40      2.44 o
  -1  -7   4      337.83      344.19      5.65 o
   0  -7   4       82.76       89.09      3.33 o
   1  -7   4       85.11       76.67      3.06 o
   2  -7   4       10.46       12.03      1.97 o
   3  -7   4      338.85      340.34      5.55 o
   4  -7   4      445.63      450.20      6.35 o
   5  -7   4        1.14       -0.20      3.61 o
   6  -7   4       20.49       24.38      2.30 o
   7  -7   4      451.60      451.70      7.24 o
   8  -7   4        0.34       -0.79      4.13 o
   9  -7   4        0.17        3.80      4.19 o
  -7  -6   4       20.30       24.19      3.15 o
  -6  -6   4       26.79       26.37      2.90 o
  -5  -6   4       62.96       65.67      3.36 o
  -4  -6   4       98.35       96.02      3.57 o
  -3  -6   4      386.47      381.34      6.01 o
  -2  -6   4        0.28        1.07      2.99 o
  -1  -6   4       73.19       68.57      2.73 o
   0  -6   4      949.14      904.75      9.20 o
   1  -6   4      620.96      605.42      6.57 o
   2  -6   4      106.29      116.63      3.11 o
   3  -6   4      160.06      157.63      3.60 o
   4  -6   4      296.08      305.90      4.95 o
   5  -6   4      758.50      747.98      7.80 o
   6  -6   4       11.30       12.67      2.11 o
   7  -6   4       83.66       86.02      3.66 o
   8  -6   4      237.22      236.60      5.55 o
   9  -6   4       64.82       69.25      3.62 o
  10  -6   4       24.39       18.29      3.33 o
  -8  -5   4       69.41       66.25      4.09 o
  -7  -5   4        6.78       10.20      2.53 o
  -6  -5   4       48.25       41.28      3.02 o
  -5  -5   4        0.46        2.62      1.95 o
  -4  -5   4        6.39        9.46      2.02 o
  -3  -5   4     1169.52     1117.71     11.45 o
  -2  -5   4      297.62      316.49      4.81 o
  -1  -5   4       32.73       26.90      2.03 o
   0  -5   4       65.33       62.41      2.36 o
   1  -5   4     1543.12     1450.40     12.67 o
   2  -5   4      569.58      573.92      5.77 o
   3  -5   4       22.25       28.17      1.89 o
   4  -5   4      163.57      160.54      3.50 o
   5  -5   4      998.01      959.77      9.65 o
   6  -5   4      304.05      300.49      5.17 o
   7  -5   4        5.55       10.22      1.96 o
   8  -5   4      134.87      142.65      4.34 o
   9  -5   4       52.59       57.92      3.49 o
  10  -5   4       17.71       15.96      2.95 o
  -8  -4   4       74.42       77.33      4.08 o
  -7  -4   4       42.44       43.49      3.03 o
  -6  -4   4       89.07       81.48      3.47 o
  -5  -4   4      447.49      418.83      6.07 o
  -4  -4   4      325.38      313.91      5.02 o
  -3  -4   4       80.68       80.36      2.72 o
  -2  -4   4     1121.79     1119.15     11.05 o
  -1  -4   4     2047.45     2076.34     16.33 o
   0  -4   4      108.79      122.21      2.63 o
   1  -4   4       24.94       15.42      1.50 o
   2  -4   4      629.75      651.53      6.46 o
   3  -4   4     1507.31     1528.64     14.18 o
   4  -4   4      113.39      115.83      2.95 o
   5  -4   4      150.90      140.86      3.34 o
   6  -4   4      461.10      463.59      6.04 o
   7  -4   4       86.61       82.64      3.13 o
   8  -4   4      102.12       96.93      3.66 o
   9  -4   4       47.70       45.46      3.12 o
  10  -4   4       17.79       20.83      3.02 o
  -9  -3   4       31.06       33.01      3.36 o
  -8  -3   4       22.70       19.52      2.78 o
  -7  -3   4      124.49      115.96      4.00 o
  -6  -3   4        0.20        1.17      2.97 o
  -5  -3   4      922.41      894.87      8.89 o
  -4  -3   4      621.25      610.27      6.25 o
  -3  -3   4      529.12      507.83      5.27 o
  -2  -3   4       72.97       80.87      2.26 o
  -1  -3   4      867.76      794.56      8.07 o
   0  -3   4      823.40      816.14      7.76 o
   1  -3   4      279.97      299.81      3.42 o
   2  -3   4      309.98      317.44      3.64 o
   3  -3   4     1351.06     1271.28     12.05 o
   4  -3   4     1140.77     1112.66     10.59 o
   5  -3   4      428.93      411.00      5.12 o
   6  -3   4       50.86       46.21      2.53 o
   7  -3   4      156.69      158.86      4.04 o
   8  -3   4        5.58        3.88      2.20 o
   9  -3   4       25.45       26.48      2.77 o
  10  -3   4      126.87      137.22      4.97 o
 -10  -2   4       25.58       23.97      3.65 o
  -9  -2   4       39.81       44.93      3.27 o
  -8  -2   4        6.55       10.55      2.31 o
  -7  -2   4      444.34      451.11      6.55 o
  -6  -2   4       50.40       56.82      2.70 o
  -5  -2   4       75.25       68.86      2.62 o
  -4  -2   4      820.82      823.10      8.48 o
  -3  -2   4      358.79      309.86      3.90 o
  -2  -2   4        2.04       -2.02      2.02 o
  -1  -2   4       14.28       16.97      1.14 o
   0  -2   4      937.85      947.16      8.56 o
   1  -2   4     1139.82     1157.94      9.57 o
   2  -2   4      399.91      437.94      4.51 o
   3  -2   4       62.78       81.84      2.09 o
   4  -2   4     2165.40     2195.75     16.61 o
   5  -2   4      154.72      142.70      3.23 o
   6  -2   4        7.22        8.69      1.76 o
   7  -2   4      111.78      112.99      3.53 o
   8  -2   4      126.43      119.28      4.11 o
   9  -2   4       53.52       57.25      3.35 o
  10  -2   4       28.79       36.35      3.02 o
 -10  -1   4       13.50       11.46      2.90 o
  -9  -1   4       26.43       24.02      2.93 o
  -8  -1   4       10.88       11.13      2.49 o
  -7  -1   4       97.54      102.57      3.56 o
  -6  -1   4     1073.88     1024.84     10.78 o
  -5  -1   4        8.08        7.11      1.71 o
  -4  -1   4      460.01      509.68      5.04 o
  -3  -1   4     1550.72     1570.00     12.72 o
  -2  -1   4      116.66      159.21      2.41 o
  -1  -1   4     2331.04     2405.12     12.83 o
   0  -1   4      237.99      237.38      2.55 o
   1  -1   4     3338.96     3141.73     14.81 o
   2  -1   4     4155.94     4244.16     18.40 o
   3  -1   4        5.05       -1.02      1.81 o
   4  -1   4      156.51      143.93      3.30 o
   5  -1   4     1778.22     1756.71     16.45 o
   6  -1   4       15.46       19.77      2.01 o
   7  -1   4       30.92       37.70      2.31 o
   8  -1   4       16.62       15.31      2.53 o
   9  -1   4      109.19      111.16      4.15 o
  10  -1   4       17.57       16.17      2.89 o
 -10   0   4        0.45        4.21      2.43 o
  -9   0   4        2.53        1.50      3.83 o
  -8   0   4       75.29       69.65      3.26 o
  -7   0   4       55.77       57.89      2.75 o
  -6   0   4      545.48      513.91      5.88 o
  -5   0   4      712.94      674.10      6.53 o
  -4   0   4       49.76       45.84      1.91 o
  -3   0   4     1681.60     1867.43     13.17 o
  -2   0   4     3623.24     3777.54     16.67 o
  -1   0   4       99.95       80.38      1.67 o
   0   0   4     1171.54     1251.94      8.68 o
   1   0   4     1482.31     1522.88     10.17 o
   2   0   4     1272.95     1218.72     10.06 o
   3   0   4     3001.33     3187.05     18.01 o
   4   0   4       13.66       16.18      1.64 o
   5   0   4      541.19      537.96      5.80 o
   6   0   4      361.30      369.84      5.33 o
   7   0   4      102.03      102.26      3.54 o
   8   0   4        1.39       -1.84      3.55 o
   9   0   4        3.08        1.60      2.42 o
  10   0   4        1.52        1.60      2.52 o
 -10   1   4      198.34      194.02      5.56 o
  -9   1   4       20.39       21.39      2.65 o
  -8   1   4      138.56      130.74      3.85 o
  -7   1   4       36.05       33.18      2.41 o
  -6   1   4       10.48        6.59      1.70 o
  -5   1   4     2012.49     1977.55     16.75 o
  -4   1   4      661.61      648.22      6.19 o
  -3   1   4       99.32       96.25      2.11 o
  -2   1   4      715.06      793.26      7.80 o
  -1   1   4     5240.95     5083.58     18.27 o
   0   1   4     1258.88     1119.38      8.68 o
   1   1   4      565.73      543.02      5.64 o
   2   1   4      935.21     1060.92      9.91 o
   3   1   4     1974.87     1940.97     14.88 o
   4   1   4      349.78      350.58      4.51 o
   5   1   4        1.37       -2.73      2.73 o
   6   1   4       87.79       92.14      3.12 o
   7   1   4      241.19      249.37      5.07 o
   8   1   4       24.02       23.76      2.62 o
   9   1   4       13.24       12.57      2.86 o
  10   1   4       34.20       38.21      3.60 o
 -11   2   4        2.18        1.28      4.62 o
 -10   2   4      213.12      217.87      5.70 o
  -9   2   4       39.21       44.29      3.01 o
  -8   2   4       61.73       63.64      3.12 o
  -7   2   4      271.50      279.09      4.87 o
  -6   2   4      347.13      323.68      4.74 o
  -5   2   4        9.46       14.52      1.76 o
  -4   2   4     1474.04     1430.22     13.02 o
  -3   2   4     1727.89     1706.03     12.97 o
  -2   2   4      561.22      613.37      6.35 o
  -1   2   4      828.28      878.63      8.37 o
   0   2   4      435.59      385.12      3.79 o
   1   2   4      776.33      788.15      7.40 o
   2   2   4      702.57      778.33      8.01 o
   3   2   4        5.39       -0.24      3.01 o
   4   2   4      731.19      747.74      7.73 o
   5   2   4      150.84      150.23      3.63 o
   6   2   4      152.95      145.57      3.94 o
   7   2   4      138.49      124.96      4.17 o
   8   2   4       95.36       94.48      3.95 o
   9   2   4        0.22        1.76      3.86 o
 -11   3   4        0.97       -4.79      4.97 o
 -10   3   4       23.88       29.50      3.01 o
  -9   3   4      132.51      125.63      4.38 o
  -8   3   4        4.86        7.72      2.04 o
  -7   3   4      755.02      745.82      7.72 o
  -6   3   4      317.23      306.61      4.76 o
  -5   3   4      315.60      305.86      4.65 o
  -4   3   4      113.68      131.57      2.86 o
  -3   3   4      945.54      935.13      9.00 o
  -2   3   4      654.37      674.24      6.51 o
  -1   3   4      362.32      373.37      3.88 o
   0   3   4      777.41      813.46      8.03 o
   1   3   4     3105.21     3057.25     18.92 o
   2   3   4      372.62      406.66      4.65 o
   3   3   4      667.37      673.43      6.79 o
   4   3   4       14.33       18.78      1.96 o
   5   3   4      237.36      237.11      4.72 o
   6   3   4      123.52      115.12      3.69 o
   7   3   4        1.12        0.00      3.68 o
   8   3   4      146.36      152.35      5.06 o
   9   3   4       42.09       48.58      3.64 o
 -10   4   4       16.58       13.80      2.94 o
  -9   4   4      137.93      137.15      4.43 o
  -8   4   4       50.55       50.29      2.90 o
  -7   4   4       50.05       39.77      2.65 o
  -6   4   4      606.91      593.82      6.59 o
  -5   4   4      176.26      183.09      3.69 o
  -4   4   4       11.10       14.41      1.80 o
  -3   4   4      298.47      288.16      4.24 o
  -2   4   4      611.28      615.72      6.34 o
  -1   4   4       52.23       51.04      1.92 o
   0   4   4        0.25       -1.98      2.34 o
   1   4   4      227.35      243.71      3.85 o
   2   4   4     2382.23     2405.45     19.59 o
   3   4   4       57.71       57.85      2.63 o
   4   4   4       28.46       29.49      2.30 o
   5   4   4        9.45       12.87      2.21 o
   6   4   4      121.17      120.39      4.20 o
   7   4   4        6.20       -0.27      4.01 o
   8   4   4        4.18       11.19      2.82 o
 -10   5   4       32.99       30.26      3.24 o
  -9   5   4       97.49       91.15      3.96 o
  -8   5   4      218.31      217.13      5.18 o
  -7   5   4        2.42        3.40      1.84 o
  -6   5   4      113.03      104.78      3.41 o
  -5   5   4      847.09      831.68      8.31 o
  -4   5   4       77.89       88.26      2.85 o
  -3   5   4      526.15      510.61      5.68 o
  -2   5   4       68.57       65.67      2.41 o
  -1   5   4     1734.74     1724.04     16.27 o
   0   5   4      999.61      955.69      9.65 o
   1   5   4      262.53      256.10      4.33 o
   2   5   4       77.04       81.58      2.95 o
   3   5   4      617.56      630.26      7.24 o
   4   5   4       72.68       61.08      3.20 o
   5   5   4       45.19       49.29      2.99 o
   6   5   4        0.19       -4.28      4.28 o
   7   5   4      100.54      107.57      4.62 o
 -10   6   4       68.25       73.37      4.01 o
  -9   6   4        4.37        5.44      2.50 o
  -8   6   4      159.60      165.64      4.78 o
  -7   6   4       83.52       84.41      3.52 o
  -6   6   4        0.75        2.21      2.95 o
  -5   6   4      218.32      214.27      4.48 o
  -4   6   4     1025.58     1030.89     10.12 o
  -3   6   4        9.64        8.32      1.87 o
  -2   6   4      219.71      225.69      4.14 o
  -1   6   4       10.13        9.77      1.80 o
   0   6   4      762.09      754.76      7.46 o
   1   6   4      195.42      184.09      4.10 o
   2   6   4        3.12        1.30      1.95 o
   3   6   4      212.48      207.60      4.92 o
   4   6   4      224.62      231.25      5.40 o
   5   6   4       43.91       42.63      3.22 o
   6   6   4        7.78        5.29      2.75 o
  -9   7   4        0.60       -0.58      4.54 o
  -8   7   4        7.24        7.54      2.50 o
  -7   7   4      329.88      327.85      6.28 o
  -6   7   4      150.07      147.39      4.37 o
  -5   7   4       79.14       78.32      3.36 o
  -4   7   4       23.23       24.10      2.38 o
  -3   7   4      848.48      848.14      8.53 o
  -2   7   4      309.13      313.22      5.34 o
  -1   7   4      104.86       96.70      3.33 o
   0   7   4        0.57        0.19      3.06 o
   1   7   4      540.72      563.95      7.35 o
   2   7   4       40.21       40.32      2.74 o
   3   7   4        0.61       -2.17      3.77 o
   4   7   4       18.28       18.71      2.79 o
   5   7   4      174.38      170.24      5.59 o
   6   7   4       17.20       15.61      3.27 o
  -9   8   4       36.99       36.14      3.39 o
  -8   8   4        1.61        1.44      4.09 o
  -7   8   4       32.17       33.06      3.11 o
  -6   8   4      280.41      285.81      6.06 o
  -5   8   4      117.32      122.99      4.17 o
  -4   8   4        0.16        4.05      1.88 o
  -3   8   4      122.57      118.48      3.93 o
  -2   8   4      239.60      236.55      5.18 o
  -1   8   4       11.17       11.15      2.04 o
   0   8   4       82.54       81.34      3.54 o
   1   8   4      160.54      165.66      4.68 o
   2   8   4      221.47      230.09      5.60 o
   3   8   4       18.06       17.77      2.81 o
   4   8   4        0.94        4.18      4.35 o
  -8   9   4       34.10       32.16      3.42 o
  -7   9   4        5.91        6.26      2.68 o
  -6   9   4        4.79       10.27      2.43 o
  -5   9   4      270.07      269.43      6.12 o
  -4   9   4       69.01       68.96      3.50 o
  -3   9   4        1.17        2.52      3.74 o
  -2   9   4       76.84       78.93      3.66 o
  -1   9   4      477.35      494.16      7.83 o
   0   9   4        0.98        1.85      3.50 o
   1   9   4      104.14      100.50      4.36 o
   2   9   4        3.07        3.51      3.99 o
   3   9   4       95.29       98.95      4.87 o
  -6  10   4        2.33       -0.31      4.20 o
  -5  10   4       65.17       65.51      3.92 o
  -4  10   4      151.96      150.20      5.21 o
  -3  10   4        0.20       -4.51      4.51 o
  -2  10   4       42.32       42.83      3.33 o
  -1  10   4       92.16       97.08      4.30 o
   0  10   4      280.21      287.81      6.85 o
   1  10   4        1.33       -4.42      4.42 o
  -1 -10   5       12.02       12.42      3.22 o
   0 -10   5       41.41       54.58      3.76 o
   1 -10   5      140.36      137.50      5.17 o
   2 -10   5        1.13       -4.64      4.64 o
   3 -10   5        4.44       -0.11      2.73 o
   4 -10   5       56.62       52.38      3.78 o
   5 -10   5       68.83       60.07      4.08 o
   6 -10   5       18.54       21.38      3.11 o
  -3  -9   5      138.74      131.46      5.45 o
  -2  -9   5      185.28      190.58      5.74 o
  -1  -9   5        1.22       -4.36      4.36 o
   0  -9   5       20.07       26.21      2.73 o
   1  -9   5      231.59      243.22      5.78 o
   2  -9   5      138.59      138.65      4.63 o
   3  -9   5        0.70        8.38      2.22 o
   4  -9   5        0.15        2.86      3.82 o
   5  -9   5       21.95       23.70      2.90 o
   6  -9   5      134.16      133.79      4.85 o
   7  -9   5       60.10       52.65      3.98 o
  -5  -8   5      289.14      290.07      7.21 o
  -4  -8   5        0.26       -2.89      4.49 o
  -3  -8   5       80.29       80.90      4.14 o
  -2  -8   5       82.26       84.57      3.93 o
  -1  -8   5      388.87      396.42      6.91 o
   0  -8   5        7.26        4.67      2.29 o
   1  -8   5        6.27        6.80      2.20 o
   2  -8   5      197.84      197.98      4.87 o
   3  -8   5      173.52      176.52      4.74 o
   4  -8   5      119.29      114.14      4.02 o
   5  -8   5        0.98       -3.99      3.99 o
   6  -8   5       28.98       30.32      3.12 o
   7  -8   5        5.72        3.93      2.57 o
   8  -8   5       77.72       82.82      4.20 o
  -6  -7   5       30.15       28.97      3.42 o
  -5  -7   5       89.77       85.77      4.27 o
  -4  -7   5      359.64      358.45      7.00 o
  -3  -7   5        1.93        5.71      2.16 o
  -2  -7   5        4.85        6.92      2.30 o
  -1  -7   5      400.12      393.68      6.26 o
   0  -7   5      512.48      519.69      6.97 o
   1  -7   5       18.94       22.97      2.16 o
   2  -7   5       32.13       32.68      2.52 o
   3  -7   5       62.37       57.82      2.94 o
   4  -7   5      175.79      171.62      4.36 o
   5  -7   5       46.52       40.62      2.97 o
   6  -7   5       36.52       30.74      2.95 o
   7  -7   5       51.91       50.56      3.29 o
   8  -7   5        0.28        1.66      4.31 o
   9  -7   5       69.04       73.16      4.12 o
  -7  -6   5      215.09      211.64      6.18 o
  -6  -6   5       26.61       25.92      3.10 o
  -5  -6   5       88.71       98.96      4.02 o
  -4  -6   5      134.58      124.61      4.23 o
  -3  -6   5      482.00      496.35      6.95 o
  -2  -6   5       17.85       15.99      2.09 o
  -1  -6   5       27.21       30.71      2.23 o
   0  -6   5      363.46      374.38      5.40 o
   1  -6   5      183.98      176.18      3.89 o
   2  -6   5      108.53      114.02      3.21 o
   3  -6   5       94.36       90.79      3.09 o
   4  -6   5       95.50      105.23      3.43 o
   5  -6   5      120.60      122.02      3.66 o
   6  -6   5        0.22        0.95      2.00 o
   7  -6   5      108.40      105.95      3.90 o
   8  -6   5        9.99        5.66      2.55 o
   9  -6   5        1.66        1.63      2.52 o
  -8  -5   5        4.76        9.05      2.68 o
  -7  -5   5       53.62       50.27      3.67 o
  -6  -5   5      103.16      100.38      4.10 o
  -5  -5   5       52.16       51.88      3.01 o
  -4  -5   5        8.86        9.57      2.11 o
  -3  -5   5      754.99      756.67      7.78 o
  -2  -5   5      898.73      924.31      9.35 o
  -1  -5   5      163.05      161.56      3.50 o
   0  -5   5       13.02       14.62      1.84 o
   1  -5   5      956.10      930.90      9.54 o
   2  -5   5       86.33       79.63      2.74 o
   3  -5   5       36.50       40.97      2.23 o
   4  -5   5        1.25       -0.48      2.71 o
   5  -5   5      529.54      519.58      6.41 o
   6  -5   5      212.60      204.83      4.54 o
   7  -5   5       65.42       62.82      3.12 o
   8  -5   5       64.66       61.92      3.55 o
   9  -5   5        0.11        3.33      2.13 o
  10  -5   5        7.18        6.20      2.76 o
  -8  -4   5       34.87       31.76      3.23 o
  -7  -4   5        2.68       -0.51      4.21 o
  -6  -4   5      187.41      177.02      4.59 o
  -5  -4   5      470.46      464.16      6.52 o
  -4  -4   5      139.04      137.68      3.69 o
  -3  -4   5      285.72      284.61      4.67 o
  -2  -4   5      714.61      686.95      7.15 o
  -1  -4   5     1387.25     1364.33     12.02 o
   0  -4   5      111.15      114.02      2.77 o
   1  -4   5      565.48      596.70      5.90 o
   2  -4   5      165.71      165.32      3.23 o
   3  -4   5      751.74      756.91      7.50 o
   4  -4   5       17.43       16.57      1.98 o
   5  -4   5        2.29        4.21      1.71 o
   6  -4   5       93.48       95.09      3.30 o
   7  -4   5       35.38       38.64      2.78 o
   8  -4   5      251.09      242.39      5.50 o
   9  -4   5      171.71      169.64      5.28 o
  10  -4   5       15.56       17.15      3.04 o
  -9  -3   5       85.34       80.27      4.31 o
  -8  -3   5       79.88       77.02      3.86 o
  -7  -3   5       10.34        6.65      2.41 o
  -6  -3   5        0.79        1.02      3.27 o
  -5  -3   5     1263.33     1242.28     12.38 o
  -4  -3   5     1075.68     1052.01     10.56 o
  -3  -3   5      287.40      296.62      4.31 o
  -2  -3   5      458.47      461.10      4.85 o
  -1  -3   5     3201.21     3183.71     19.08 o
   0  -3   5      520.51      503.99      4.94 o
   1  -3   5       93.86       95.69      2.29 o
   2  -3   5       27.82       30.35      1.69 o
   3  -3   5      412.94      416.39      4.63 o
   4  -3   5     1065.67     1079.15     10.91 o
   5  -3   5       32.80       34.69      2.30 o
   6  -3   5       75.05       87.10      3.24 o
   7  -3   5        5.64        7.66      2.03 o
   8  -3   5        0.30        1.74      2.01 o
   9  -3   5      118.74      110.91      4.32 o
  10  -3   5      182.24      177.83      5.61 o
  -9  -2   5        4.60        4.68      2.58 o
  -8  -2   5      113.76      112.73      4.19 o
  -7  -2   5      993.36      942.94      9.48 o
  -6  -2   5       44.19       39.23      2.66 o
  -5  -2   5      124.56      119.38      3.28 o
  -4  -2   5      488.42      498.25      5.46 o
  -3  -2   5     1502.19     1467.80     13.70 o
  -2  -2   5      107.82      118.61      2.52 o
  -1  -2   5       40.79       48.52      1.75 o
   0  -2   5       17.93       10.18      1.31 o
   1  -2   5      310.72      307.84      3.43 o
   2  -2   5     1725.44     1869.70     13.79 o
   3  -2   5       15.47       16.45      1.54 o
   4  -2   5      346.58      326.34      4.31 o
   5  -2   5       28.39       41.97      2.20 o
   6  -2   5      132.61      135.08      3.51 o
   7  -2   5      237.81      239.27      4.81 o
   8  -2   5        2.75        3.69      3.77 o
   9  -2   5       10.12       13.69      2.39 o
  10  -2   5      214.12      220.59      5.94 o
 -10  -1   5       33.45       34.85      3.41 o
  -9  -1   5        6.74        6.85      2.52 o
  -8  -1   5       32.93       35.85      2.72 o
  -7  -1   5      367.17      369.03      5.91 o
  -6  -1   5      716.84      707.63      7.37 o
  -5  -1   5        0.69        2.66      1.68 o
  -4  -1   5        5.96        8.59      1.61 o
  -3  -1   5     3306.12     3389.29     19.48 o
  -2  -1   5      605.51      544.14      5.22 o
  -1  -1   5     2665.10     2880.00     15.48 o
   0  -1   5      139.78      135.06      2.23 o
   1  -1   5      180.67      160.20      2.48 o
   2  -1   5     1722.81     1867.28     13.35 o
   3  -1   5       56.45       59.17      2.02 o
   4  -1   5      291.68      274.68      4.09 o
   5  -1   5      591.26      562.27      6.07 o
   6  -1   5       83.59       73.40      2.91 o
   7  -1   5       32.01       34.83      2.44 o
   8  -1   5      100.95      106.17      3.98 o
   9  -1   5        1.57        2.68      4.04 o
  10  -1   5        0.41        3.11      2.65 o
 -10   0   5       50.37       53.03      3.65 o
  -9   0   5      155.16      159.95      4.89 o
  -8   0   5       22.27       18.46      2.57 o
  -7   0   5      167.14      149.75      3.94 o
  -6   0   5      164.63      176.36      3.82 o
  -5   0   5      983.69      940.34      9.39 o
  -4   0   5        0.38        1.54      1.25 o
  -3   0   5      132.92      140.10      2.72 o
  -2   0   5     3491.45     3615.61     17.81 o
  -1   0   5        0.78       10.89      1.13 o
   0   0   5     1450.56     1511.95     10.76 o
   1   0   5       17.86       10.88      1.17 o
   2   0   5      197.69      148.56      2.51 o
   3   0   5      426.04      427.86      4.47 o
   4   0   5       12.36       14.94      1.60 o
   5   0   5      266.22      239.49      4.28 o
   6   0   5      158.27      166.06      3.83 o
   7   0   5       50.64       47.61      2.89 o
   8   0   5      222.99      220.11      5.23 o
   9   0   5      108.77      109.24      4.40 o
  10   0   5       72.16       71.67      4.22 o
 -10   1   5       21.85       18.12      3.16 o
  -9   1   5       94.30       87.41      3.98 o
  -8   1   5       84.60       84.85      3.38 o
  -7   1   5      199.92      190.57      4.29 o
  -6   1   5        4.38        0.80      2.94 o
  -5   1   5     2719.30     2733.74     20.29 o
  -4   1   5     2085.60     2021.25     15.85 o
  -3   1   5     1367.67     1485.01     12.41 o
  -2   1   5      400.13      441.98      4.58 o
  -1   1   5     3865.69     3794.26     17.63 o
   0   1   5      737.20      666.67      6.68 o
   1   1   5       20.22       18.46      1.29 o
   2   1   5      203.04      237.51      3.25 o
   3   1   5     1440.90     1488.31     13.79 o
   4   1   5      515.61      522.10      5.60 o
   5   1   5       71.73       67.80      2.68 o
   6   1   5       13.16       14.06      2.12 o
   7   1   5        7.26       12.78      2.21 o
   8   1   5        1.92       -2.26      3.88 o
   9   1   5      239.49      229.40      6.19 o
 -10   2   5       59.89       57.08      3.66 o
  -9   2   5       14.43       14.35      2.47 o
  -8   2   5      215.36      201.02      4.74 o
  -7   2   5      435.46      410.75      5.97 o
  -6   2   5      186.01      200.78      3.93 o
  -5   2   5      471.88      469.03      5.34 o
  -4   2   5     2360.22     2357.82     17.33 o
  -3   2   5     1487.93     1476.46     12.79 o
  -2   2   5      350.24      364.18      4.10 o
  -1   2   5     1356.48     1403.17     11.45 o
   0   2   5        9.52       19.32      1.32 o
   1   2   5      700.00      672.42      6.59 o
   2   2   5       10.71       10.42      1.49 o
   3   2   5        2.68       -2.92      2.92 o
   4   2   5       49.64       59.25      2.43 o
   5   2   5      127.58      123.04      3.50 o
   6   2   5      253.48      246.92      4.99 o
   7   2   5      228.82      226.93      5.29 o
   8   2   5       33.34       37.22      3.12 o
   9   2   5        0.50       -1.22      4.49 o
 -10   3   5      133.47      136.70      4.83 o
  -9   3   5        1.76        2.50      3.60 o
  -8   3   5       10.20        9.44      2.04 o
  -7   3   5     1091.04     1070.95     10.83 o
  -6   3   5      595.57      623.24      6.75 o
  -5   3   5     1069.83     1030.84     10.06 o
  -4   3   5      299.13      300.05      4.16 o
  -3   3   5     2460.19     2415.35     17.22 o
  -2   3   5      428.26      386.09      4.17 o
  -1   3   5      178.93      180.23      2.95 o
   0   3   5       40.13       43.73      1.83 o
   1   3   5     1296.11     1296.09     11.30 o
   2   3   5      564.56      556.31      5.60 o
   3   3   5        4.72        8.05      1.80 o
   4   3   5        4.69        6.46      1.79 o
   5   3   5       26.95       30.11      2.41 o
   6   3   5       18.40       15.02      2.38 o
   7   3   5      129.75      124.26      4.46 o
   8   3   5       99.87       95.70      4.33 o
 -10   4   5       68.22       79.57      3.98 o
  -9   4   5      361.06      356.09      6.80 o
  -8   4   5       48.61       48.21      2.98 o
  -7   4   5       32.45       29.04      2.41 o
  -6   4   5      347.67      356.36      5.29 o
  -5   4   5      424.61      444.75      5.55 o
  -4   4   5      366.05      351.56      4.70 o
  -3   4   5      271.09      268.69      4.02 o
  -2   4   5      311.62      282.55      3.99 o
  -1   4   5      319.35      307.22      4.07 o
   0   4   5      572.48      569.44      5.94 o
   1   4   5      202.83      209.00      3.70 o
   2   4   5      317.71      313.57      4.78 o
   3   4   5       11.39       13.07      1.97 o
   4   4   5       45.42       40.67      2.49 o
   5   4   5      108.41      110.97      3.76 o
   6   4   5       24.59       30.25      2.63 o
   7   4   5        0.50        0.55      3.69 o
   8   4   5      160.15      157.42      5.42 o
 -10   5   5        8.09        1.19      4.69 o
  -9   5   5      181.59      180.79      5.10 o
  -8   5   5      343.11      347.71      6.38 o
  -7   5   5        0.26        0.42      3.13 o
  -6   5   5       64.09       51.85      2.77 o
  -5   5   5     1978.71     1886.17     16.51 o
  -4   5   5       18.87       19.30      2.01 o
  -3   5   5      793.82      780.12      7.61 o
  -2   5   5        4.49        3.69      1.70 o
  -1   5   5      804.71      787.66      7.52 o
   0   5   5      998.16      982.27     10.07 o
   1   5   5        2.96        2.52      1.73 o
   2   5   5      173.75      176.45      4.05 o
   3   5   5      331.31      339.02      5.64 o
   4   5   5       65.63       67.14      3.24 o
   5   5   5        0.41        3.34      3.48 o
   6   5   5        5.02        2.41      4.17 o
   7   5   5        1.90        7.88      2.58 o
 -10   6   5        0.22        0.31      4.17 o
  -9   6   5        3.88        5.56      2.47 o
  -8   6   5      120.86      129.71      4.35 o
  -7   6   5      324.93      318.01      5.99 o
  -6   6   5        2.66        2.50      3.34 o
  -5   6   5      238.27      219.19      4.63 o
  -4   6   5     1454.77     1412.06     14.82 o
  -3   6   5       15.68       13.57      2.10 o
  -2   6   5       30.45       30.80      2.14 o
  -1   6   5       15.17       12.13      1.95 o
   0   6   5      182.50      189.72      4.17 o
   1   6   5       82.85       83.26      3.02 o
   2   6   5       46.15       44.73      2.87 o
   3   6   5      126.60      127.64      4.09 o
   4   6   5       93.39       96.64      3.91 o
   5   6   5       22.61       18.13      2.81 o
   6   6   5       52.30       53.71      3.87 o
  -9   7   5       34.07       30.82      3.16 o
  -8   7   5        0.16        0.00      3.57 o
  -7   7   5      726.42      719.24      9.22 o
  -6   7   5      260.66      262.07      5.59 o
  -5   7   5      301.61      284.14      5.54 o
  -4   7   5       80.42       79.03      3.23 o
  -3   7   5      708.77      707.22      7.99 o
  -2   7   5      263.11      257.39      4.99 o
  -1   7   5       87.12       78.44      3.19 o
   0   7   5       17.30       14.01      2.15 o
   1   7   5      235.89      252.53      5.23 o
   2   7   5      114.48      107.73      4.10 o
   3   7   5       18.53       18.56      2.74 o
   4   7   5        6.61        9.61      2.52 o
   5   7   5        6.42        9.30      2.77 o
  -9   8   5       43.77       46.48      3.62 o
  -8   8   5       47.71       58.14      3.55 o
  -7   8   5       23.93       24.28      3.00 o
  -6   8   5      435.74      433.93      7.55 o
  -5   8   5      135.00      143.92      4.42 o
  -4   8   5        4.65        3.26      3.53 o
  -3   8   5      107.15      103.89      3.74 o
  -2   8   5      154.99      152.11      4.47 o
  -1   8   5       27.78       29.92      2.69 o
   0   8   5       15.86       14.69      2.47 o
   1   8   5       25.36       25.96      2.93 o
   2   8   5       30.71       37.70      3.01 o
   3   8   5       35.16       35.79      3.22 o
   4   8   5       67.70       64.19      4.12 o
  -8   9   5       90.87       88.71      4.59 o
  -7   9   5      132.07      128.04      4.83 o
  -6   9   5        1.32        4.04      2.47 o
  -5   9   5      311.30      313.89      6.64 o
  -4   9   5       56.06       58.95      3.67 o
  -3   9   5        1.77        2.86      3.76 o
  -2   9   5       46.28       52.47      3.28 o
  -1   9   5      351.34      354.92      6.82 o
   0   9   5       44.26       47.86      3.28 o
   1   9   5        3.25        2.78      2.50 o
   2   9   5        0.16       -3.61      3.69 o
  -6  10   5       20.94       18.84      3.27 o
  -5  10   5       66.83       63.85      4.04 o
  -4  10   5      128.85      133.04      5.01 o
  -3  10   5       17.89       21.28      2.94 o
  -2  10   5        2.30        2.67      4.20 o
  -1  10   5       67.45       66.83      3.92 o
   0  10   5      102.03      105.18      4.80 o
  -1 -10   6       23.15       21.46      3.28 o
   0 -10   6       38.65       42.47      3.69 o
   1 -10   6       14.37       14.77      3.13 o
   2 -10   6        0.22       -1.18      3.85 o
   3 -10   6       46.06       53.20      3.60 o
   4 -10   6       23.97       21.35      3.32 o
   5 -10   6       24.74       18.73      3.18 o
  -3  -9   6       68.30       68.17      4.19 o
  -2  -9   6       68.23       69.15      4.13 o
  -1  -9   6       59.45       49.96      3.75 o
   0  -9   6       45.60       47.94      3.62 o
   1  -9   6      110.64      109.80      4.36 o
   2  -9   6        8.06        5.66      2.70 o
   3  -9   6       21.34       21.22      2.94 o
   4  -9   6       34.76       38.30      3.10 o
   5  -9   6        0.24        0.84      4.39 o
   6  -9   6        8.45        6.91      2.81 o
   7  -9   6      124.95      120.60      5.07 o
  -5  -8   6      199.33      202.35      6.48 o
  -4  -8   6        1.02       -4.36      4.36 o
  -3  -8   6        0.09        3.32      3.83 o
  -2  -8   6       77.41       83.53      3.82 o
  -1  -8   6      166.26      177.72      5.03 o
   0  -8   6        1.09       -1.58      2.30 o
   1  -8   6       24.53       25.33      2.77 o
   2  -8   6       73.68       80.77      3.60 o
   3  -8   6       32.69       35.10      2.79 o
   4  -8   6       87.26       94.42      3.81 o
   5  -8   6       21.11       25.02      2.67 o
   6  -8   6        0.77        0.53      3.92 o
   7  -8   6        1.12       -0.57      3.93 o
   8  -8   6      189.42      195.69      5.83 o
  -6  -7   6       76.25       80.18      4.40 o
  -5  -7   6      116.49      117.17      4.71 o
  -4  -7   6      159.40      159.01      5.11 o
  -3  -7   6        0.93       -2.19      3.88 o
  -2  -7   6       10.45       11.64      2.34 o
  -1  -7   6       59.58       61.73      3.11 o
   0  -7   6      245.24      240.38      5.05 o
   1  -7   6      211.30      201.22      4.65 o
   2  -7   6      267.56      257.51      5.16 o
   3  -7   6        0.24        1.44      3.27 o
   4  -7   6        4.24       -0.85      3.65 o
   5  -7   6      122.44      112.29      3.88 o
   6  -7   6      397.06      384.11      6.75 o
   7  -7   6        2.22        8.64      2.42 o
   8  -7   6        8.35        7.27      2.84 o
   9  -7   6      134.52      141.78      5.14 o
  -7  -6   6      276.43      278.83      7.24 o
  -6  -6   6        5.41        7.60      2.63 o
  -5  -6   6       16.31       23.87      2.71 o
  -4  -6   6      117.78      115.26      4.15 o
  -3  -6   6      212.79      224.89      4.97 o
  -2  -6   6       20.45       23.31      2.30 o
  -1  -6   6       18.20       21.66      2.31 o
   0  -6   6      207.92      211.33      4.47 o
   1  -6   6       84.31       89.64      3.25 o
   2  -6   6      610.86      592.94      6.86 o
   3  -6   6      530.93      536.98      6.62 o
   4  -6   6       55.02       56.73      2.90 o
   5  -6   6        1.86        2.93      1.96 o
   6  -6   6      113.61      125.42      3.93 o
   7  -6   6       39.35       44.04      3.13 o
   8  -6   6        5.99        3.27      2.68 o
   9  -6   6        0.27        2.72      4.41 o
  -8  -5   6       31.91       32.14      3.55 o
  -7  -5   6       59.52       55.63      4.04 o
  -6  -5   6      345.56      342.35      6.75 o
  -5  -5   6        4.44        5.96      2.28 o
  -4  -5   6        4.62        2.48      3.40 o
  -3  -5   6      221.12      216.17      4.52 o
  -2  -5   6      404.84      413.74      5.72 o
  -1  -5   6       68.88       67.17      2.68 o
   0  -5   6      315.73      314.77      4.79 o
   1  -5   6       42.64       39.26      2.36 o
   2  -5   6        0.57       -1.53      2.68 o
   3  -5   6      291.90      291.13      4.69 o
   4  -5   6      714.12      702.46      7.32 o
   5  -5   6       41.23       44.15      2.63 o
   6  -5   6       57.29       49.92      3.05 o
   7  -5   6      108.91      112.15      3.82 o
   8  -5   6      129.27      124.96      4.49 o
   9  -5   6        0.25       -4.33      4.33 o
  -8  -4   6       23.38       25.27      2.99 o
  -7  -4   6       18.37       26.26      2.85 o
  -6  -4   6      315.07      304.62      6.09 o
  -5  -4   6      289.21      283.40      5.41 o
  -4  -4   6       53.89       57.78      2.79 o
  -3  -4   6        1.18       -1.64      2.90 o
  -2  -4   6      423.07      435.90      5.43 o
  -1  -4   6      160.41      172.63      3.53 o
   0  -4   6       94.59       99.70      2.84 o
   1  -4   6      183.40      170.79      3.39 o
   2  -4   6       51.68       51.48      2.34 o
   3  -4   6      263.52      279.27      4.32 o
   4  -4   6      603.63      616.25      6.53 o
   5  -4   6      218.10      227.11      4.41 o
   6  -4   6        6.74        5.29      2.16 o
   7  -4   6       51.19       51.33      2.90 o
   8  -4   6      109.91      104.96      4.11 o
   9  -4   6      113.20      114.53      4.51 o
  10  -4   6       56.62       56.40      3.91 o
  -9  -3   6      112.92      107.60      4.96 o
  -8  -3   6      312.97      308.71      6.65 o
  -7  -3   6       42.50       41.60      3.13 o
  -6  -3   6       72.89       70.73      3.23 o
  -5  -3   6      408.82      419.05      6.01 o
  -4  -3   6      487.30      495.80      6.02 o
  -3  -3   6        0.20       -3.10      3.10 o
  -2  -3   6       51.19       42.80      2.21 o
  -1  -3   6      876.94      857.80      8.25 o
   0  -3   6       30.67       28.49      1.76 o
   1  -3   6      196.65      213.01      3.39 o
   2  -3   6       27.00       27.01      1.82 o
   3  -3   6        0.91        0.13      2.61 o
   4  -3   6        9.69       13.38      1.84 o
   5  -3   6     1102.74     1076.16     10.98 o
   6  -3   6      823.72      787.43      8.02 o
   7  -3   6       29.52       35.19      2.61 o
   8  -3   6       22.43       18.43      2.63 o
   9  -3   6      116.79      117.80      4.47 o
  10  -3   6      115.15      123.32      4.81 o
  -9  -2   6       78.05       76.14      4.17 o
  -8  -2   6      218.35      219.91      5.49 o
  -7  -2   6      553.09      560.38      7.69 o
  -6  -2   6        0.28        4.48      1.93 o
  -5  -2   6        7.12        6.44      2.02 o
  -4  -2   6      111.73      122.31      3.17 o
  -3  -2   6     1056.56     1072.41     10.68 o
  -2  -2   6       59.50       74.67      2.28 o
  -1  -2   6      161.18      189.51      3.06 o
   0  -2   6     1118.55     1132.11     11.07 o
   1  -2   6      864.31      850.16      8.38 o
   2  -2   6     1564.49     1546.65     13.53 o
   3  -2   6      181.59      164.99      3.11 o
   4  -2   6      255.52      249.78      4.12 o
   5  -2   6       66.43       59.97      2.61 o
   6  -2   6      621.59      634.01      7.20 o
   7  -2   6      220.91      238.31      5.00 o
   8  -2   6        1.68       -0.49      3.81 o
   9  -2   6       12.70       12.92      2.65 o
  10  -2   6      301.39      315.41      7.03 o
 -10  -1   6      122.89      129.08      5.08 o
  -9  -1   6       38.20       34.45      3.22 o
  -8  -1   6      193.71      174.82      4.91 o
  -7  -1   6      345.58      354.35      5.96 o
  -6  -1   6      844.28      808.86      8.05 o
  -5  -1   6       79.90       72.53      2.68 o
  -4  -1   6        0.18        0.82      2.53 o
  -3  -1   6     1694.81     1707.13     14.74 o
  -2  -1   6      542.61      532.91      5.16 o
  -1  -1   6      434.11      460.18      4.58 o
   0  -1   6      757.81      740.91      7.44 o
   1  -1   6       86.99      110.69      2.31 o
   2  -1   6        0.42       -1.04      1.98 o
   3  -1   6      764.94      805.29      7.98 o
   4  -1   6      835.70      849.88      8.19 o
   5  -1   6        4.98        2.25      2.92 o
   6  -1   6       13.13       12.62      1.98 o
   7  -1   6      105.65      100.90      3.58 o
   8  -1   6      438.87      441.72      7.24 o
   9  -1   6       14.95       17.65      2.88 o
  10  -1   6        0.99        1.60      4.63 o
 -10   0   6       42.57       41.80      3.76 o
  -9   0   6      446.63      461.10      7.78 o
  -8   0   6        0.76       -2.33      3.71 o
  -7   0   6        0.13        1.62      2.99 o
  -6   0   6      210.54      209.00      4.29 o
  -5   0   6      689.97      707.81      7.16 o
  -4   0   6      117.25      101.40      2.74 o
  -3   0   6        3.21        2.46      1.49 o
  -2   0   6     1372.24     1428.32     12.20 o
  -1   0   6       16.68       18.75      1.29 o
   0   0   6      194.06      174.83      2.69 o
   1   0   6      616.50      613.31      6.21 o
   2   0   6        0.26        1.26      2.03 o
   3   0   6       19.37       20.35      1.70 o
   4   0   6      695.76      679.30      6.86 o
   5   0   6        6.53       13.74      1.85 o
   6   0   6        0.29        3.95      1.72 o
   7   0   6        5.30        4.15      2.20 o
   8   0   6      355.11      352.72      6.77 o
   9   0   6      159.46      164.26      5.38 o
 -10   1   6        0.17       -1.78      4.05 o
  -9   1   6      275.16      271.17      6.08 o
  -8   1   6      238.85      229.60      5.12 o
  -7   1   6       48.48       49.63      2.66 o
  -6   1   6       90.52       75.25      2.90 o
  -5   1   6      657.25      674.05      6.59 o
  -4   1   6     1142.19     1141.85     10.98 o
  -3   1   6      153.11      161.98      2.96 o
  -2   1   6      984.45     1020.62      9.03 o
  -1   1   6      121.16       97.45      2.20 o
   0   1   6        0.66        4.66      1.22 o
   1   1   6      310.55      320.01      3.78 o
   2   1   6      459.55      457.38      4.74 o
   3   1   6       21.44       19.16      1.84 o
   4   1   6      184.69      179.81      3.64 o
   5   1   6      334.72      311.45      5.01 o
   6   1   6      258.04      245.32      4.93 o
   7   1   6        0.21        3.23      3.27 o
   8   1   6       19.20       21.15      2.85 o
   9   1   6      272.63      288.06      6.84 o
 -10   2   6       10.91        1.47      5.02 o
  -9   2   6        0.22       -1.29      3.75 o
  -8   2   6      449.36      444.85      6.87 o
  -7   2   6      140.56      149.43      4.09 o
  -6   2   6       28.04       24.50      2.29 o
  -5   2   6      196.36      204.74      3.85 o
  -4   2   6      739.16      782.92      7.52 o
  -3   2   6      357.67      349.05      4.21 o
  -2   2   6        8.81       11.30      1.65 o
  -1   2   6     1031.27     1111.10     11.11 o
   0   2   6     1110.99     1106.90      9.73 o
   1   2   6      553.12      567.18      5.57 o
   2   2   6      938.01      894.16      8.74 o
   3   2   6       10.90        6.43      1.85 o
   4   2   6      111.51      113.38      3.23 o
   5   2   6      152.83      140.41      3.82 o
   6   2   6      311.45      311.95      5.79 o
   7   2   6      205.53      229.65      5.34 o
   8   2   6       87.86       88.40      4.08 o
   9   2   6        4.80        4.13      4.93 o
 -10   3   6      129.58      122.39      4.81 o
  -9   3   6       74.87       73.89      3.61 o
  -8   3   6        7.37        4.37      2.05 o
  -7   3   6      519.75      518.97      6.83 o
  -6   3   6     1386.79     1324.98     12.67 o
  -5   3   6       80.33       83.06      2.77 o
  -4   3   6        8.55        8.54      1.79 o
  -3   3   6     1333.47     1370.08     11.98 o
  -2   3   6      119.19      110.89      2.66 o
  -1   3   6      503.35      516.09      5.06 o
   0   3   6      187.52      197.34      3.34 o
   1   3   6        5.80        1.15      2.63 o
   2   3   6      252.35      261.92      4.18 o
   3   3   6     1030.08      988.68      9.52 o
   4   3   6       85.64       93.25      3.14 o
   5   3   6        0.62        2.04      3.00 o
   6   3   6       52.79       55.50      3.28 o
   7   3   6      175.38      172.59      5.16 o
   8   3   6       73.76       67.98      4.20 o
 -10   4   6      212.76      216.05      5.93 o
  -9   4   6      368.80      380.54      7.08 o
  -8   4   6       17.26       14.39      2.44 o
  -7   4   6        1.11       -2.91      2.91 o
  -6   4   6      343.29      340.96      5.46 o
  -5   4   6      445.80      479.29      5.98 o
  -4   4   6       57.36       52.50      2.52 o
  -3   4   6      142.29      143.30      3.28 o
  -2   4   6      293.99      287.62      4.20 o
  -1   4   6      193.17      187.31      3.50 o
   0   4   6      389.80      373.09      4.88 o
   1   4   6      226.18      201.55      3.94 o
   2   4   6      144.16      130.32      3.46 o
   3   4   6       61.26       64.21      2.74 o
   4   4   6      279.51      270.32      5.37 o
   5   4   6      129.68      125.85      4.11 o
   6   4   6        9.15       12.98      2.56 o
   7   4   6        0.41       -3.72      4.08 o
   8   4   6      228.12      240.33      6.72 o
 -10   5   6       11.71       10.94      2.80 o
  -9   5   6      256.26      270.19      6.09 o
  -8   5   6      485.37      483.02      7.48 o
  -7   5   6       30.05       27.57      2.47 o
  -6   5   6       29.21       31.68      2.46 o
  -5   5   6      852.63      857.99      8.84 o
  -4   5   6       99.49       92.72      3.44 o
  -3   5   6       42.51       42.54      2.39 o
  -2   5   6       41.91       41.55      2.30 o
  -1   5   6        1.27        1.25      2.74 o
   0   5   6       29.76       39.87      2.25 o
   1   5   6      591.04      573.65      6.64 o
   2   5   6      161.83      150.72      3.91 o
   3   5   6        7.93        9.68      2.19 o
   4   5   6       30.21       32.86      2.76 o
   5   5   6       71.60       67.70      3.66 o
   6   5   6      108.84      110.61      4.53 o
   7   5   6       26.96       25.67      3.33 o
 -10   6   6        3.30        4.15      4.36 o
  -9   6   6        0.26       -2.89      4.49 o
  -8   6   6       93.12       92.11      3.91 o
  -7   6   6      174.30      189.57      4.86 o
  -6   6   6       11.58       11.53      2.31 o
  -5   6   6      102.53       98.28      3.49 o
  -4   6   6      539.66      522.41      6.81 o
  -3   6   6       18.06       19.63      2.16 o
  -2   6   6       13.10       11.47      2.04 o
  -1   6   6      159.31      154.08      3.89 o
   0   6   6       33.83       36.44      2.42 o
   1   6   6       42.97       49.51      2.79 o
   2   6   6      236.01      229.82      5.09 o
   3   6   6       17.20       10.48      2.53 o
   4   6   6        9.06       10.82      2.47 o
   5   6   6       15.37       10.79      2.76 o
   6   6   6      242.51      252.44      6.76 o
  -9   7   6       59.83       58.66      3.85 o
  -8   7   6       29.46       26.48      3.11 o
  -7   7   6      436.53      422.00      7.47 o
  -6   7   6      513.61      514.33      7.73 o
  -5   7   6       17.48       23.91      2.39 o
  -4   7   6       79.68       74.51      3.27 o
  -3   7   6      268.83      275.98      5.34 o
  -2   7   6       54.15       59.13      2.95 o
  -1   7   6       42.73       40.82      2.81 o
   0   7   6       27.81       28.02      2.52 o
   1   7   6        0.72       -2.28      3.45 o
   2   7   6      196.75      206.52      5.20 o
   3   7   6      119.90      125.35      4.45 o
   4   7   6       24.80       24.12      3.19 o
   5   7   6       18.88       20.66      3.29 o
  -8   8   6       45.02       45.68      3.56 o
  -7   8   6       11.49       18.51      2.72 o
  -6   8   6      349.98      354.62      6.82 o
  -5   8   6      106.61      113.09      4.30 o
  -4   8   6       27.65       27.89      2.63 o
  -3   8   6      176.16      175.40      4.69 o
  -2   8   6      127.27      132.80      4.15 o
  -1   8   6       17.55       20.97      2.57 o
   0   8   6       45.34       48.33      3.26 o
   1   8   6        3.62        2.09      4.25 o
   2   8   6        9.71       13.99      2.59 o
   3   8   6       27.56       29.08      3.23 o
   4   8   6      145.70      153.75      5.53 o
  -7   9   6       60.09       67.15      4.04 o
  -6   9   6       23.64       23.82      3.14 o
  -5   9   6      128.70      138.15      4.59 o
  -4   9   6       66.30       69.91      3.83 o
  -3   9   6       21.74       23.16      2.76 o
  -2   9   6       35.47       36.12      3.17 o
  -1   9   6        7.57        9.51      2.68 o
   0   9   6       60.63       57.60      3.66 o
   1   9   6      100.40       98.46      4.44 o
   2   9   6        0.90        8.23      2.52 o
  -5  10   6       26.37       27.02      3.12 o
  -4  10   6       62.20       59.65      3.84 o
  -3  10   6       12.13        9.78      3.04 o
  -2  10   6       38.46       40.24      3.55 o
  -1  10   6       49.32       47.07      3.66 o
   0 -10   7       23.35       29.85      3.39 o
   1 -10   7       13.85       15.58      3.17 o
   2 -10   7       18.85       25.74      3.17 o
   3 -10   7       47.46       57.54      3.88 o
   4 -10   7        2.19       -4.05      4.88 o
   5 -10   7        0.36        5.05      2.68 o
  -3  -9   7        1.82        2.55      4.16 o
  -2  -9   7        4.16        4.53      2.72 o
  -1  -9   7       38.65       40.98      3.53 o
   0  -9   7      399.43      389.39      7.52 o
   1  -9   7       50.17       51.67      3.63 o
   2  -9   7       72.95       68.02      3.92 o
   3  -9   7       50.02       45.63      3.53 o
   4  -9   7      163.54      171.41      5.12 o
   5  -9   7       17.88       18.20      2.96 o
   6  -9   7       17.31       20.58      2.99 o
   7  -9   7       86.23       87.63      4.56 o
  -4  -8   7        4.94       -1.22      4.91 o
  -3  -8   7       13.61       13.91      2.80 o
  -2  -8   7       96.44       96.70      4.34 o
  -1  -8   7       30.27       25.05      3.01 o
   0  -8   7       87.21       82.70      3.72 o
   1  -8   7      285.84      293.18      6.04 o
   2  -8   7        7.77        9.20      2.38 o
   3  -8   7       19.68       19.03      2.65 o
   4  -8   7      105.03       96.96      3.99 o
   5  -8   7      135.61      135.89      4.74 o
   6  -8   7       19.55       17.71      3.02 o
   7  -8   7        2.69       -2.66      4.49 o
   8  -8   7      208.42      215.58      6.37 o
  -5  -7   7       56.81       58.71      3.77 o
  -4  -7   7       20.01       22.64      2.86 o
  -3  -7   7        6.58        1.60      2.51 o
  -2  -7   7       62.88       59.63      3.49 o
  -1  -7   7       59.12       60.56      3.08 o
   0  -7   7        6.85        4.09      2.24 o
   1  -7   7      490.45      467.73      6.82 o
   2  -7   7      823.08      806.09      8.81 o
   3  -7   7        5.01        6.03      2.11 o
   4  -7   7       85.57       84.47      3.50 o
   5  -7   7       33.23       28.60      2.83 o
   6  -7   7      152.67      154.18      4.74 o
   7  -7   7       10.62       11.19      2.78 o
   8  -7   7        4.54        8.16      2.79 o
  -6  -6   7        8.34       12.69      2.90 o
  -5  -6   7        0.88        1.63      3.52 o
  -4  -6   7      209.72      212.23      5.29 o
  -3  -6   7      132.82      148.82      4.36 o
  -2  -6   7       14.20       11.48      2.24 o
  -1  -6   7       40.14       42.19      2.76 o
   0  -6   7       75.72       70.66      3.10 o
   1  -6   7        0.34       -3.23      3.23 o
   2  -6   7      697.07      691.17      7.71 o
   3  -6   7      425.76      425.98      6.21 o
   4  -6   7        6.83        8.37      2.15 o
   5  -6   7       48.20       51.58      2.93 o
   6  -6   7      398.96      388.13      6.59 o
   7  -6   7      132.72      125.01      4.44 o
   8  -6   7       31.28       31.35      3.23 o
   9  -6   7        9.25       10.61      3.09 o
  -7  -5   7       20.08       20.85      3.15 o
  -6  -5   7      165.28      169.22      5.17 o
  -5  -5   7       66.76       67.05      3.46 o
  -4  -5   7       53.60       53.31      3.20 o
  -3  -5   7        2.01        4.52      2.07 o
  -2  -5   7       27.12       25.68      2.41 o
  -1  -5   7       91.80       92.99      3.17 o
   0  -5   7     1005.37      988.35      9.77 o
   1  -5   7       15.96       12.31      2.02 o
   2  -5   7       98.84       98.47      3.11 o
   3  -5   7      456.83      483.36      6.17 o
   4  -5   7     1486.93     1481.36     15.41 o
   5  -5   7       29.00       32.51      2.57 o
   6  -5   7        0.96        0.68      3.49 o
   7  -5   7       87.48       96.31      3.88 o
   8  -5   7      174.17      190.05      5.34 o
   9  -5   7       13.11       11.87      2.92 o
  -8  -4   7        9.60        9.57      2.84 o
  -7  -4   7       52.46       56.42      3.50 o
  -6  -4   7       97.37       92.24      3.77 o
  -5  -4   7      237.50      253.06      5.34 o
  -4  -4   7       83.68       89.31      3.24 o
  -3  -4   7      299.59      294.48      5.01 o
  -2  -4   7      150.88      163.32      3.79 o
  -1  -4   7       63.80       61.65      2.54 o
   0  -4   7      522.96      507.07      5.76 o
   1  -4   7      177.44      171.62      3.66 o
   2  -4   7       31.40       30.27      2.20 o
   3  -4   7       72.85       70.82      2.83 o
   4  -4   7     1134.93     1132.05     11.63 o
   5  -4   7      919.21      924.47      9.35 o
   6  -4   7       53.67       56.82      3.06 o
   7  -4   7        4.97        2.41      2.26 o
   8  -4   7      118.67      119.43      4.39 o
   9  -4   7       78.85       80.69      4.32 o
  -9  -3   7       13.57       15.76      3.11 o
  -8  -3   7      181.71      177.15      5.45 o
  -7  -3   7        0.61        0.51      3.72 o
  -6  -3   7       10.82       10.17      2.30 o
  -5  -3   7       55.56       51.88      2.93 o
  -4  -3   7       96.89       99.99      3.28 o
  -3  -3   7      363.81      357.93      5.18 o
  -2  -3   7     1806.90     1781.44     16.60 o
  -1  -3   7      522.30      525.57      5.49 o
   0  -3   7       61.85       65.72      2.34 o
   1  -3   7       90.49       92.15      2.57 o
   2  -3   7      535.35      519.70      5.46 o
   3  -3   7       21.63       18.24      1.93 o
   4  -3   7       83.98       81.49      2.86 o
   5  -3   7      749.63      746.47      7.56 o
   6  -3   7      248.41      267.24      5.07 o
   7  -3   7       45.32       45.47      2.82 o
   8  -3   7       11.46       13.81      2.42 o
   9  -3   7       47.32       50.15      3.59 o
  -9  -2   7        2.39       -2.99      4.70 o
  -8  -2   7      107.59      109.07      4.13 o
  -7  -2   7      312.18      303.66      5.90 o
  -6  -2   7        0.36        0.30      2.08 o
  -5  -2   7        2.02       -0.89      3.16 o
  -4  -2   7      618.91      613.18      6.47 o
  -3  -2   7      182.60      187.69      3.63 o
  -2  -2   7      412.27      422.79      4.83 o
  -1  -2   7      464.36      444.67      4.76 o
   0  -2   7      191.35      214.64      3.37 o
   1  -2   7      211.49      190.91      3.21 o
   2  -2   7      358.95      350.15      4.41 o
   3  -2   7      258.59      269.98      4.16 o
   4  -2   7      536.22      515.94      5.91 o
   5  -2   7        3.13       10.74      2.06 o
   6  -2   7     1051.29     1008.33      9.89 o
   7  -2   7      466.77      441.94      6.78 o
   8  -2   7       19.81       18.71      2.71 o
   9  -2   7        4.12        3.01      2.71 o
  -9  -1   7       18.52       17.69      3.05 o
  -8  -1   7        9.76       13.12      2.51 o
  -7  -1   7      191.58      193.97      4.65 o
  -6  -1   7       69.79       76.28      3.12 o
  -5  -1   7        6.44        6.07      1.71 o
  -4  -1   7        0.27       -2.87      2.87 o
  -3  -1   7       15.42       15.38      1.71 o
  -2  -1   7       53.38       50.23      1.96 o
  -1  -1   7     1495.08     1449.80     13.12 o
   0  -1   7     1898.13     1853.11     14.62 o
   1  -1   7       73.57       61.22      2.13 o
   2  -1   7      787.23      755.55      7.75 o
   3  -1   7      742.84      724.67      7.34 o
   4  -1   7      408.71      433.02      5.43 o
   5  -1   7       16.71       19.94      2.08 o
   6  -1   7       79.54       62.36      3.01 o
   7  -1   7      287.61      286.17      5.67 o
   8  -1   7      432.47      432.70      7.34 o
   9  -1   7        4.73        5.24      2.74 o
 -10   0   7       17.50       20.50      3.11 o
  -9   0   7      188.65      193.95      5.31 o
  -8   0   7       14.65       18.20      2.52 o
  -7   0   7        2.00       -3.36      3.43 o
  -6   0   7      215.82      211.22      4.40 o
  -5   0   7      411.20      413.41      5.40 o
  -4   0   7        0.86        6.33      1.72 o
  -3   0   7      124.70      137.88      2.98 o
  -2   0   7      215.41      223.15      3.41 o
  -1   0   7      169.73      170.12      2.93 o
   0   0   7     3825.24     3893.31     20.73 o
   1   0   7     2494.74     2463.35     16.97 o
   2   0   7       29.81       24.15      1.71 o
   3   0   7        0.17       -2.85      2.85 o
   4   0   7     1157.35     1128.23     10.83 o
   5   0   7       80.33       80.91      3.08 o
   6   0   7      143.66      137.91      3.93 o
   7   0   7       38.61       41.19      2.74 o
   8   0   7      412.88      410.19      7.44 o
   9   0   7      172.23      168.61      5.48 o
 -10   1   7       52.44       49.36      3.71 o
  -9   1   7       77.91       77.40      3.89 o
  -8   1   7      165.13      173.32      4.78 o
  -7   1   7       12.45       14.50      2.20 o
  -6   1   7      103.32       95.16      3.23 o
  -5   1   7      159.20      161.54      3.60 o
  -4   1   7      181.33      180.60      3.52 o
  -3   1   7      958.92      930.67      9.73 o
  -2   1   7     1081.94     1097.13     10.11 o
  -1   1   7      192.01      192.05      3.13 o
   0   1   7      196.39      206.10      3.23 o
   1   1   7      363.95      348.38      4.26 o
   2   1   7     2578.60     2537.48     18.77 o
   3   1   7       36.59       35.70      2.22 o
   4   1   7       45.45       39.01      2.31 o
   5   1   7      128.69      135.17      3.66 o
   6   1   7       42.51       51.78      2.90 o
   7   1   7        4.08        4.53      2.42 o
   8   1   7        0.90        2.79      2.49 o
   9   1   7       63.15       63.22      4.00 o
 -10   2   7        9.26       12.00      2.95 o
  -9   2   7       13.84       15.50      2.78 o
  -8   2   7      165.41      169.86      4.73 o
  -7   2   7      352.08      360.55      5.93 o
  -6   2   7       70.55       67.66      2.89 o
  -5   2   7      113.25      112.75      3.14 o
  -4   2   7      394.74      398.32      5.02 o
  -3   2   7        1.06        9.95      1.61 o
  -2   2   7      354.82      358.39      4.37 o
  -1   2   7      172.93      166.46      3.08 o
   0   2   7       22.53       31.98      1.80 o
   1   2   7        0.80       -0.63      2.35 o
   2   2   7     1872.85     1854.20     16.97 o
   3   2   7      213.79      207.88      4.07 o
   4   2   7      164.25      152.13      3.82 o
   5   2   7        1.94        2.40      3.39 o
   6   2   7      341.32      326.33      6.06 o
   7   2   7      124.76      110.86      4.37 o
   8   2   7       60.58       63.99      3.66 o
 -10   3   7      276.89      293.63      6.74 o
  -9   3   7        0.72       -1.61      4.10 o
  -8   3   7        3.31        3.75      2.09 o
  -7   3   7      183.62      179.20      4.41 o
  -6   3   7       91.43       94.24      3.41 o
  -5   3   7       55.29       54.40      2.73 o
  -4   3   7      208.26      205.74      3.97 o
  -3   3   7       68.93       74.26      2.49 o
  -2   3   7       72.96       71.52      2.39 o
  -1   3   7        1.83        1.82      2.25 o
   0   3   7      443.04      443.12      5.09 o
   1   3   7       95.26       83.31      2.77 o
   2   3   7        2.13       22.39      2.13 o
   3   3   7     1307.46     1289.84     12.37 o
   4   3   7      216.86      216.04      4.65 o
   5   3   7       20.31       19.35      2.28 o
   6   3   7       13.87       12.21      2.59 o
   7   3   7      126.27      132.81      4.68 o
   8   3   7       17.05       22.17      2.83 o
 -10   4   7      125.75      126.08      4.80 o
  -9   4   7      109.30      106.07      4.32 o
  -8   4   7       21.66       18.53      2.64 o
  -7   4   7        0.90        0.22      3.09 o
  -6   4   7      173.32      169.72      4.18 o
  -5   4   7      151.06      152.51      3.79 o
  -4   4   7       40.59       38.54      2.35 o
  -3   4   7       64.20       63.25      2.58 o
  -2   4   7        0.26       -1.18      2.56 o
  -1   4   7      111.15      106.43      3.01 o
   0   4   7     1737.48     1700.62     14.86 o
   1   4   7      593.24      588.73      6.53 o
   2   4   7      458.91      442.47      5.97 o
   3   4   7       54.43       50.75      2.96 o
   4   4   7      648.28      622.00      7.96 o
   5   4   7      234.63      243.66      5.45 o
   6   4   7       48.03       43.56      3.40 o
   7   4   7        0.77        1.49      4.26 o
 -10   5   7       46.99       43.56      3.82 o
  -9   5   7       70.14       69.51      3.77 o
  -8   5   7      146.85      146.31      4.74 o
  -7   5   7       24.83       29.56      2.53 o
  -6   5   7       74.10       73.60      3.22 o
  -5   5   7      136.22      138.42      3.82 o
  -4   5   7      259.98      252.90      4.94 o
  -3   5   7      505.01      505.75      6.28 o
  -2   5   7      290.46      290.99      4.80 o
  -1   5   7        8.56       10.81      1.76 o
   0   5   7      132.14      125.39      3.60 o
   1   5   7      700.21      666.78      7.45 o
   2   5   7      213.01      215.18      4.63 o
   3   5   7        9.66       11.15      2.24 o
   4   5   7       23.08       19.66      2.72 o
   5   5   7      138.79      146.90      4.73 o
   6   5   7       47.87       49.03      3.67 o
  -9   6   7       17.77       22.09      2.98 o
  -8   6   7       75.20       75.01      3.78 o
  -7   6   7      183.27      185.24      4.96 o
  -6   6   7       45.76       47.73      3.05 o
  -5   6   7       51.14       43.71      3.01 o
  -4   6   7       27.73       31.49      2.53 o
  -3   6   7       55.91       53.69      2.80 o
  -2   6   7      408.56      399.88      5.95 o
  -1   6   7      543.33      551.48      6.95 o
   0   6   7      157.08      151.40      4.17 o
   1   6   7        1.77        2.30      3.28 o
   2   6   7      427.55      423.89      6.86 o
   3   6   7        8.71        9.65      2.49 o
   4   6   7       56.11       58.15      3.49 o
   5   6   7        0.08        2.03      4.17 o
   6   6   7      212.75      215.92      6.48 o
  -9   7   7        0.33       -4.61      4.61 o
  -8   7   7        1.33       -0.58      3.99 o
  -7   7   7       90.65       87.43      4.05 o
  -6   7   7       60.00       65.92      3.55 o
  -5   7   7       91.96       94.65      3.75 o
  -4   7   7       75.30       83.54      3.44 o
  -3   7   7       22.42       25.23      2.49 o
  -2   7   7       13.31       10.65      2.25 o
  -1   7   7       97.17      103.66      3.64 o
   0   7   7      181.64      184.69      4.71 o
   1   7   7       23.58       24.58      2.67 o
   2   7   7       64.09       66.40      3.66 o
   3   7   7      132.87      131.70      4.81 o
   4   7   7       21.15       21.68      3.12 o
  -8   8   7        1.25        1.25      4.09 o
  -7   8   7        0.21        2.41      2.57 o
  -6   8   7       32.73       31.66      3.04 o
  -5   8   7       43.19       45.43      3.22 o
  -4   8   7       37.73       37.56      3.06 o
  -3   8   7       87.24       92.52      3.79 o
  -2   8   7        7.72        3.92      2.30 o
  -1   8   7       14.88       20.63      2.74 o
   0   8   7      529.00      532.62      8.16 o
   1   8   7        9.83       11.12      2.57 o
   2   8   7       72.25       78.29      3.98 o
   3   8   7        9.10       13.74      2.85 o
  -7   9   7        4.09        6.47      2.68 o
  -6   9   7        8.55        7.40      2.72 o
  -5   9   7       32.02       30.60      3.28 o
  -4   9   7       50.59       46.48      3.55 o
  -3   9   7       58.39       66.28      3.75 o
  -2   9   7       82.52       79.23      3.98 o
  -1   9   7       16.13       21.83      2.81 o
   0   9   7       30.59       37.90      3.24 o
   1   9   7      232.35      239.96      6.45 o
  -4  10   7       12.99       17.75      2.83 o
  -3  10   7       17.42       16.42      3.16 o
  -2  10   7      211.05      230.88      6.29 o
   1 -10   8       50.62       53.20      3.89 o
   2 -10   8      108.21      110.61      4.89 o
   3 -10   8      193.54      195.93      6.04 o
  -2  -9   8       12.64       17.38      3.00 o
  -1  -9   8        6.83        8.59      2.76 o
   0  -9   8      468.42      483.52      8.27 o
   1  -9   8       35.71       32.71      3.39 o
   2  -9   8       43.02       37.89      3.66 o
   3  -9   8       39.87       45.01      3.52 o
   4  -9   8      120.79      128.47      4.73 o
   5  -9   8        7.02        5.07      2.90 o
   6  -9   8        1.22        3.77      2.84 o
  -4  -8   8       32.44       39.27      3.55 o
  -3  -8   8       53.88       53.93      3.95 o
  -2  -8   8       28.64       29.20      3.06 o
  -1  -8   8       22.42       20.64      2.96 o
   0  -8   8      113.96      106.24      4.42 o
   1  -8   8      607.69      608.89      8.56 o
   2  -8   8       16.32       15.33      2.85 o
   3  -8   8       79.28       79.07      3.88 o
   4  -8   8       61.77       66.81      3.64 o
   5  -8   8      161.70      170.67      5.10 o
   6  -8   8        5.71        1.44      4.77 o
   7  -8   8       11.95       10.26      3.06 o
  -5  -7   8       40.67       35.83      3.47 o
  -4  -7   8       19.01       24.72      2.79 o
  -3  -7   8       20.45       20.42      2.89 o
  -2  -7   8      172.90      175.44      4.83 o
  -1  -7   8       79.32       87.90      3.74 o
   0  -7   8      129.84      134.93      4.15 o
   1  -7   8      239.12      230.49      5.23 o
   2  -7   8      477.45      452.32      6.91 o
   3  -7   8       89.19       89.96      3.59 o
   4  -7   8        0.70        4.93      2.21 o
   5  -7   8      106.42      109.53      4.08 o
   6  -7   8       59.53       62.79      3.48 o
   7  -7   8        3.50       -4.69      4.69 o
   8  -7   8       35.42       42.95      3.59 o
  -6  -6   8       46.59       40.95      3.67 o
  -5  -6   8       41.78       44.61      3.33 o
  -4  -6   8        6.06        7.44      2.57 o
  -3  -6   8       30.85       31.20      2.82 o
  -2  -6   8       60.16       67.68      3.23 o
  -1  -6   8      484.84      479.59      6.80 o
   0  -6   8       37.28       32.08      2.55 o
   1  -6   8       53.01       50.17      2.95 o
   2  -6   8     1009.11      967.51      9.83 o
   3  -6   8      972.53      950.36      9.92 o
   4  -6   8        1.14        2.77      3.35 o
   5  -6   8        2.27       -0.23      3.65 o
   6  -6   8      124.59      122.19      4.31 o
   7  -6   8       81.88       81.45      3.94 o
   8  -6   8       13.36       14.76      2.97 o
  -7  -5   8       12.16       14.68      2.84 o
  -6  -5   8       15.81       14.67      2.79 o
  -5  -5   8      137.71      137.74      4.45 o
  -4  -5   8      345.70      337.74      6.10 o
  -3  -5   8      291.88      288.30      5.45 o
  -2  -5   8      227.41      232.95      4.68 o
  -1  -5   8       85.41       83.86      3.23 o
   0  -5   8      898.62      861.45      8.64 o
   1  -5   8        2.33        2.42      3.01 o
   2  -5   8        0.24        0.70      3.24 o
   3  -5   8      280.64      282.37      5.05 o
   4  -5   8      537.81      521.70      6.92 o
   5  -5   8        0.58       -3.17      3.40 o
   6  -5   8        1.80        0.23      3.53 o
   7  -5   8       17.78       17.52      2.62 o
   8  -5   8       26.39       26.65      3.01 o
   9  -5   8        0.13       -3.12      4.41 o
  -8  -4   8       20.46       20.71      3.23 o
  -7  -4   8        1.34       -1.39      4.28 o
  -6  -4   8       17.06       23.07      2.55 o
  -5  -4   8      109.18      103.76      3.79 o
  -4  -4   8      652.54      660.13      7.77 o
  -3  -4   8      748.17      735.75      7.82 o
  -2  -4   8       16.40       16.11      2.20 o
  -1  -4   8      407.13      394.39      5.37 o
   0  -4   8      511.00      488.98      5.83 o
   1  -4   8      480.19      451.18      5.61 o
   2  -4   8      407.75      401.23      5.43 o
   3  -4   8      302.47      290.94      4.82 o
   4  -4   8      901.11      877.43      8.95 o
   5  -4   8      585.79      576.47      7.14 o
   6  -4   8      111.08      103.06      3.72 o
   7  -4   8        0.42        1.95      3.75 o
   8  -4   8       14.53       18.78      2.87 o
   9  -4   8       39.67       39.22      3.55 o
  -8  -3   8        0.13        0.58      4.30 o
  -7  -3   8      101.12      106.49      4.08 o
  -6  -3   8      110.44      104.11      3.99 o
  -5  -3   8       39.11       42.06      2.60 o
  -4  -3   8      134.34      132.07      3.69 o
  -3  -3   8       15.89       11.90      2.22 o
  -2  -3   8     2853.41     2749.82     21.49 o
  -1  -3   8       93.39       83.64      2.82 o
   0  -3   8      105.08       93.85      2.80 o
   1  -3   8      114.31      110.53      2.92 o
   2  -3   8      282.04      261.31      4.31 o
   3  -3   8       34.60       36.89      2.33 o
   4  -3   8       12.63       10.55      1.97 o
   5  -3   8      303.62      293.99      5.23 o
   6  -3   8      316.12      297.58      5.51 o
   7  -3   8       86.12       92.27      3.74 o
   8  -3   8       85.23       92.09      3.89 o
   9  -3   8       97.73       95.01      4.47 o
  -9  -2   8        5.86        4.31      4.91 o
  -8  -2   8        1.00        1.09      4.21 o
  -7  -2   8        3.28       -3.87      4.08 o
  -6  -2   8      111.48      112.96      3.76 o
  -5  -2   8       32.19       28.68      2.29 o
  -4  -2   8       10.99        0.84      3.23 o
  -3  -2   8        0.35       -3.20      3.20 o
  -2  -2   8     1423.52     1422.66     12.82 o
  -1  -2   8     1713.46     1672.49     15.58 o
   0  -2   8       28.35       30.15      1.86 o
   1  -2   8       48.05       49.90      2.22 o
   2  -2   8     1561.63     1471.88     12.98 o
   3  -2   8     1044.23     1007.53     10.06 o
   4  -2   8       97.94       85.67      3.02 o
   5  -2   8       30.64       37.97      2.51 o
   6  -2   8      172.92      173.09      4.31 o
   7  -2   8      211.22      228.13      5.20 o
   8  -2   8        5.92        5.99      2.59 o
   9  -2   8        9.06       12.39      2.88 o
  -9  -1   8       88.09       92.29      4.39 o
  -8  -1   8      219.06      228.81      5.59 o
  -7  -1   8       27.44       26.14      2.58 o
  -6  -1   8       15.50       17.21      2.24 o
  -5  -1   8       77.05       75.41      2.85 o
  -4  -1   8      691.24      666.02      6.75 o
  -3  -1   8      593.04      546.65      5.84 o
  -2  -1   8      105.42       99.05      2.75 o
  -1  -1   8     2131.51     2040.06     16.63 o
   0  -1   8     1822.94     1722.22     15.18 o
   1  -1   8      202.04      203.31      3.49 o
   2  -1   8        0.66       -0.53      2.75 o
   3  -1   8      110.23       99.02      2.89 o
   4  -1   8       11.66       11.08      1.99 o
   5  -1   8       12.30        9.59      2.03 o
   6  -1   8        0.25       -3.54      3.54 o
   7  -1   8      225.28      225.95      5.18 o
   8  -1   8       34.52       29.01      3.07 o
   9  -1   8        8.86        0.61      5.29 o
 -10   0   8       21.03       29.63      3.31 o
  -9   0   8      145.10      147.21      4.99 o
  -8   0   8      187.72      203.19      5.21 o
  -7   0   8       57.45       51.00      3.00 o
  -6   0   8       25.00       21.30      2.30 o
  -5   0   8      131.26      140.57      3.49 o
  -4   0   8      668.46      690.18      6.72 o
  -3   0   8      359.58      354.73      4.72 o
  -2   0   8      994.54      983.76     10.18 o
  -1   0   8        5.38       11.09      1.56 o
   0   0   8     2330.97     2211.64     16.97 o
   1   0   8     2527.63     2352.41     17.89 o
   2   0   8      512.56      470.01      5.28 o
   3   0   8      169.25      162.33      3.74 o
   4   0   8      551.06      538.04      6.34 o
   5   0   8      184.43      192.37      4.37 o
   6   0   8        0.77        0.43      3.63 o
   7   0   8        0.56        3.42      4.04 o
   8   0   8       60.87       57.84      3.66 o
   9   0   8       61.81       58.52      3.82 o
 -10   1   8       59.84       65.79      3.91 o
  -9   1   8        6.62        4.43      4.69 o
  -8   1   8       65.24       65.52      3.48 o
  -7   1   8      305.66      308.76      5.61 o
  -6   1   8      176.37      177.52      4.17 o
  -5   1   8      241.63      229.22      4.28 o
  -4   1   8      786.58      773.92      7.62 o
  -3   1   8       17.58       23.59      1.95 o
  -2   1   8     1090.88     1053.26     10.60 o
  -1   1   8       14.91       16.00      1.67 o
   0   1   8       12.70       17.74      1.71 o
   1   1   8      837.12      784.93      7.69 o
   2   1   8      896.90      872.96      8.47 o
   3   1   8       50.86       51.14      2.60 o
   4   1   8       18.13       11.35      2.16 o
   5   1   8      118.15      112.30      3.56 o
   6   1   8      132.69      134.88      4.19 o
   7   1   8        3.68        4.69      2.46 o
   8   1   8       98.48      103.54      4.37 o
 -10   2   8       13.64       17.87      3.12 o
  -9   2   8       15.91       15.47      3.03 o
  -8   2   8        7.68       11.89      2.32 o
  -7   2   8      130.76      137.27      3.98 o
  -6   2   8      595.50      579.67      7.11 o
  -5   2   8      923.57      904.58      9.35 o
  -4   2   8      153.64      159.04      3.52 o
  -3   2   8      110.24      105.60      2.93 o
  -2   2   8      828.06      832.05      8.65 o
  -1   2   8      420.90      402.37      4.83 o
   0   2   8       86.93       79.50      2.46 o
   1   2   8       41.41       41.41      2.18 o
   2   2   8     2977.27     2845.42     21.93 o
   3   2   8     1303.47     1311.52     13.85 o
   4   2   8        3.95        7.28      1.87 o
   5   2   8        4.29        5.56      2.05 o
   6   2   8       50.52       58.15      3.23 o
   7   2   8        3.30        5.66      2.47 o
   8   2   8       14.19       10.81      3.07 o
 -10   3   8        0.45        3.38      2.80 o
  -9   3   8       63.70       61.65      3.66 o
  -8   3   8       33.10       29.52      3.07 o
  -7   3   8       19.83       18.91      2.41 o
  -6   3   8        0.19       -2.96      3.29 o
  -5   3   8       87.20       88.85      3.16 o
  -4   3   8     2315.07     2232.94     20.12 o
  -3   3   8      493.48      485.71      5.72 o
  -2   3   8        3.00        6.04      1.67 o
  -1   3   8      161.13      150.35      3.33 o
   0   3   8      223.24      216.02      3.97 o
   1   3   8       65.55       64.13      2.58 o
   2   3   8       49.17       55.13      2.76 o
   3   3   8      340.49      337.97      5.48 o
   4   3   8      199.33      198.07      4.55 o
   5   3   8        3.15        5.15      2.09 o
   6   3   8       41.21       39.93      3.22 o
   7   3   8       32.98       30.98      3.23 o
 -10   4   8       17.19       14.06      3.22 o
  -9   4   8      130.63      137.64      4.69 o
  -8   4   8       80.36       81.06      3.82 o
  -7   4   8       60.78       57.23      2.98 o
  -6   4   8        9.76        6.52      2.13 o
  -5   4   8       11.36       12.41      2.00 o
  -4   4   8     1576.91     1567.37     15.17 o
  -3   4   8      353.19      356.27      5.27 o
  -2   4   8       99.54       97.68      3.00 o
  -1   4   8       40.77       36.04      2.25 o
   0   4   8      825.58      788.57      8.03 o
   1   4   8      358.71      345.89      5.34 o
   2   4   8      411.08      404.24      5.93 o
   3   4   8       22.49       27.24      2.46 o
   4   4   8      410.98      404.46      6.63 o
   5   4   8      159.76      159.61      4.79 o
   6   4   8        0.18        0.94      2.47 o
   7   4   8       10.95       10.46      2.93 o
  -9   5   8       23.56       30.04      3.07 o
  -8   5   8       25.60       24.81      2.96 o
  -7   5   8        4.44        2.79      2.44 o
  -6   5   8       97.81       95.53      3.55 o
  -5   5   8        8.82        9.22      2.09 o
  -4   5   8        0.41        2.42      2.05 o
  -3   5   8      389.04      382.71      5.83 o
  -2   5   8      520.85      514.35      6.55 o
  -1   5   8        4.87        2.77      3.46 o
   0   5   8       17.61       12.83      2.28 o
   1   5   8      265.14      273.26      5.18 o
   2   5   8       20.29       17.25      2.47 o
   3   5   8       12.24        9.13      2.52 o
   4   5   8       29.73       36.98      3.06 o
   5   5   8      264.43      272.22      6.26 o
   6   5   8       40.59       46.89      3.68 o
  -9   6   8        0.16        3.75      3.90 o
  -8   6   8        8.97        8.35      2.70 o
  -7   6   8       20.56       19.96      2.74 o
  -6   6   8      306.68      305.96      6.10 o
  -5   6   8       77.69       80.87      3.55 o
  -4   6   8      402.73      389.99      6.35 o
  -3   6   8        0.20        1.42      2.00 o
  -2   6   8      932.88      942.34      9.31 o
  -1   6   8      926.06      941.75      9.30 o
   0   6   8       49.51       51.32      2.94 o
   1   6   8        8.31        9.24      2.27 o
   2   6   8      432.88      434.77      7.09 o
   3   6   8      162.30      165.30      4.97 o
   4   6   8       38.87       38.10      3.37 o
   5   6   8        0.40        1.97      2.50 o
  -8   7   8       52.70       56.08      3.70 o
  -7   7   8        8.55        4.24      4.57 o
  -6   7   8        1.62       -2.12      3.98 o
  -5   7   8      176.32      176.49      4.88 o
  -4   7   8      257.47      258.93      5.59 o
  -3   7   8       29.26       32.77      2.80 o
  -2   7   8        0.26        1.49      2.18 o
  -1   7   8      291.98      301.69      5.89 o
   0   7   8      159.20      165.87      4.81 o
   1   7   8        2.51       -2.81      4.02 o
   2   7   8       19.17       24.10      3.01 o
   3   7   8      110.16      110.96      4.59 o
   4   7   8        3.44        7.78      2.68 o
  -7   8   8      130.63      133.80      4.99 o
  -6   8   8       20.19       21.89      3.07 o
  -5   8   8        0.20        2.29      2.53 o
  -4   8   8      238.64      234.22      5.86 o
  -3   8   8      110.78      113.92      4.37 o
  -2   8   8       37.74       37.91      3.08 o
  -1   8   8        1.41       -0.27      4.46 o
   0   8   8      435.62      455.70      7.96 o
   1   8   8      147.06      148.63      5.07 o
   2   8   8       37.94       32.61      3.60 o
   3   8   8        4.43       -0.65      4.89 o
  -6   9   8       75.80       73.86      4.27 o
  -5   9   8       11.45       14.80      2.71 o
  -4   9   8        7.97       10.27      2.77 o
  -3   9   8       31.95       36.73      3.47 o
  -2   9   8       17.41       15.90      3.02 o
  -1   9   8       37.73       37.32      3.45 o
   0   9   8       13.46       15.94      3.06 o
   1   9   8      161.79      170.04      5.76 o
  -1  -9   9       14.08       18.26      3.15 o
   0  -9   9      186.32      180.27      5.69 o
   1  -9   9        0.12       -4.74      4.74 o
   2  -9   9       15.13       13.93      3.15 o
   3  -9   9      120.85      106.62      4.55 o
   4  -9   9      202.78      195.04      5.92 o
   5  -9   9        6.77        8.72      2.85 o
  -3  -8   9      166.75      164.91      5.48 o
  -2  -8   9       40.49       44.69      3.55 o
  -1  -8   9       48.35       50.61      3.51 o
   0  -8   9       54.56       56.67      3.60 o
   1  -8   9      373.09      346.94      6.81 o
   2  -8   9       82.96       72.29      3.94 o
   3  -8   9        0.26       -1.58      4.03 o
   4  -8   9       40.89       40.13      3.41 o
   5  -8   9       29.80       28.51      3.33 o
   6  -8   9       43.32       48.88      3.50 o
   7  -8   9      146.49      140.48      5.39 o
  -5  -7   9       19.20       19.44      3.40 o
  -4  -7   9        5.23        8.13      2.66 o
  -3  -7   9       27.44       34.49      3.04 o
  -2  -7   9      270.52      266.94      6.01 o
  -1  -7   9       58.35       57.84      3.35 o
   0  -7   9       54.10       51.63      3.22 o
   1  -7   9       97.58       86.65      3.85 o
   2  -7   9      340.77      329.77      6.21 o
   3  -7   9        0.24       -3.08      3.93 o
   4  -7   9        3.44        6.18      2.35 o
   5  -7   9      137.80      135.15      4.51 o
   6  -7   9        0.67        6.31      2.43 o
   7  -7   9       43.59       48.25      3.71 o
  -6  -6   9       55.32       58.63      3.93 o
  -5  -6   9      235.86      229.21      6.06 o
  -4  -6   9       24.37       21.66      2.73 o
  -3  -6   9       36.44       30.52      2.96 o
  -2  -6   9       11.49       12.92      2.32 o
  -1  -6   9      561.93      541.74      7.35 o
   0  -6   9       38.63       40.00      2.74 o
   1  -6   9       10.06       11.47      2.36 o
   2  -6   9       20.66       17.83      2.54 o
   3  -6   9       57.72       56.08      3.04 o
   4  -6   9        0.24        1.80      3.28 o
   5  -6   9      141.87      138.44      4.35 o
   6  -6   9       43.38       44.15      3.22 o
   7  -6   9        2.55       -2.23      4.42 o
   8  -6   9       80.34       82.04      4.33 o
  -7  -5   9       30.92       32.82      3.34 o
  -6  -5   9       10.34       12.60      2.73 o
  -5  -5   9      156.12      155.74      4.79 o
  -4  -5   9      187.39      176.66      4.85 o
  -3  -5   9       27.61       25.45      2.63 o
  -2  -5   9       79.66       75.32      3.19 o
  -1  -5   9       42.21       43.84      2.70 o
   0  -5   9      420.92      404.85      5.94 o
   1  -5   9        0.18       -0.74      2.92 o
   2  -5   9       25.46       23.00      2.37 o
   3  -5   9      893.12      867.77      8.70 o
   4  -5   9      190.59      175.01      4.40 o
   5  -5   9        7.88       14.66      2.30 o
   6  -5   9       84.85       85.92      3.78 o
   7  -5   9        9.76       11.41      2.69 o
   8  -5   9      113.22      114.89      4.65 o
  -7  -4   9      115.50      113.00      4.82 o
  -6  -4   9       42.29       48.68      3.42 o
  -5  -4   9        7.61       11.67      2.36 o
  -4  -4   9      148.84      162.06      4.44 o
  -3  -4   9     1050.66     1052.24     10.16 o
  -2  -4   9       94.87       97.15      3.29 o
  -1  -4   9      130.64      129.04      3.61 o
   0  -4   9      269.54      261.52      4.69 o
   1  -4   9      667.18      622.08      6.82 o
   2  -4   9       40.81       38.41      2.53 o
   3  -4   9       75.37       82.75      3.13 o
   4  -4   9      221.74      214.59      4.68 o
   5  -4   9       24.39       26.02      2.53 o
   6  -4   9      172.47      170.88      4.64 o
   7  -4   9       92.42      101.11      4.16 o
   8  -4   9        5.70        7.12      2.71 o
   9  -4   9       28.04       30.69      3.18 o
  -8  -3   9       49.86       49.35      3.68 o
  -7  -3   9       89.11       96.30      4.03 o
  -6  -3   9      294.53      295.28      6.03 o
  -5  -3   9        0.77       -0.82      2.09 o
  -4  -3   9        0.22        2.15      2.00 o
  -3  -3   9      353.63      368.92      5.61 o
  -2  -3   9     1258.61     1211.40     11.81 o
  -1  -3   9      118.19      110.71      3.28 o
   0  -3   9      157.11      150.01      3.51 o
   1  -3   9      445.85      422.01      5.48 o
   2  -3   9      953.56      907.30      9.13 o
   3  -3   9      108.80       95.67      3.19 o
   4  -3   9       75.86       83.01      3.15 o
   5  -3   9       12.14       12.39      2.28 o
   6  -3   9       20.69       26.63      2.63 o
   7  -3   9       76.47       77.57      3.77 o
   8  -3   9        8.93       10.82      2.80 o
   9  -3   9        1.71       -3.79      4.77 o
  -9  -2   9      301.43      315.49      7.19 o
  -8  -2   9        8.17        8.26      2.82 o
  -7  -2   9       60.97       57.96      3.47 o
  -6  -2   9      177.21      187.94      4.72 o
  -5  -2   9      317.22      322.18      5.59 o
  -4  -2   9      144.29      127.05      3.64 o
  -3  -2   9      211.87      205.22      4.18 o
  -2  -2   9      465.50      497.44      5.89 o
  -1  -2   9     2079.24     1954.91     17.87 o
   0  -2   9       47.70       47.62      2.32 o
   1  -2   9      140.49      135.76      3.30 o
   2  -2   9       22.78       16.86      2.07 o
   3  -2   9       37.66       31.99      2.33 o
   4  -2   9      115.21      118.31      3.43 o
   5  -2   9      232.36      229.13      4.82 o
   6  -2   9       36.51       33.38      2.83 o
   7  -2   9        3.29        3.77      2.32 o
   8  -2   9       50.22       52.54      3.55 o
   9  -2   9      211.58      228.45      6.15 o
  -9  -1   9       40.33       40.36      3.62 o
  -8  -1   9      556.62      545.36      8.44 o
  -7  -1   9       37.23       36.21      2.97 o
  -6  -1   9        9.99        9.80      2.15 o
  -5  -1   9       25.64       30.52      2.36 o
  -4  -1   9      105.02       95.08      3.16 o
  -3  -1   9       18.83       20.08      2.08 o
  -2  -1   9       62.39       58.41      2.47 o
  -1  -1   9      287.91      369.10      4.87 o
   0  -1   9     1804.26     1734.89     16.34 o
   1  -1   9        0.58        0.57      2.64 o
   2  -1   9       23.63       28.92      2.12 o
   3  -1   9      745.28      705.54      7.07 o
   4  -1   9        6.14        6.78      1.86 o
   5  -1   9       68.46       69.88      3.10 o
   6  -1   9       51.46       52.68      3.03 o
   7  -1   9       51.86       48.35      3.39 o
   8  -1   9       52.51       56.08      3.71 o
   9  -1   9      159.15      170.12      5.44 o
  -9   0   9       51.64       55.15      3.74 o
  -8   0   9      338.40      346.20      6.71 o
  -7   0   9      199.86      200.92      4.97 o
  -6   0   9        1.83        6.80      1.80 o
  -5   0   9       13.41       11.18      2.08 o
  -4   0   9       37.71       49.63      2.56 o
  -3   0   9     1223.96     1169.84     12.33 o
  -2   0   9        0.22        1.15      2.56 o
  -1   0   9      184.83      179.29      3.51 o
   0   0   9     1166.81     1124.58     11.41 o
   1   0   9      853.46      845.77      8.30 o
   2   0   9      114.98      114.95      3.11 o
   3   0   9      649.12      612.14      6.68 o
   4   0   9       50.06       53.81      2.63 o
   5   0   9       69.16       72.51      3.20 o
   6   0   9       20.15       21.04      2.51 o
   7   0   9       95.28      103.60      4.07 o
   8   0   9        0.09       -4.58      4.58 o
  -9   1   9       10.33        8.16      2.88 o
  -8   1   9        3.09        2.58      3.93 o
  -7   1   9      321.02      311.28      5.94 o
  -6   1   9      428.66      436.67      6.43 o
  -5   1   9       11.99       11.74      2.11 o
  -4   1   9        2.53        1.87      1.74 o
  -3   1   9      485.98      493.53      5.75 o
  -2   1   9      608.89      597.74      6.09 o
  -1   1   9        6.22        4.16      1.63 o
   0   1   9       18.37       21.50      1.86 o
   1   1   9     1843.53     1722.13     16.93 o
   2   1   9      476.82      484.81      5.84 o
   3   1   9        0.23        2.41      1.87 o
   4   1   9        2.05       -3.51      3.51 o
   5   1   9        4.96        8.23      1.98 o
   6   1   9       15.67       20.30      2.46 o
   7   1   9       65.18       69.74      3.77 o
   8   1   9       20.23       20.01      3.26 o
 -10   2   9      104.78      114.10      4.74 o
  -9   2   9      164.35      167.75      5.36 o
  -8   2   9      146.44      145.63      4.69 o
  -7   2   9       18.33       18.89      2.57 o
  -6   2   9      652.72      647.09      7.76 o
  -5   2   9     1466.74     1429.26     15.03 o
  -4   2   9      133.83      132.05      3.45 o
  -3   2   9      468.24      437.82      5.59 o
  -2   2   9      230.99      227.90      4.06 o
  -1   2   9      943.92      876.39      8.59 o
   0   2   9      238.01      220.63      4.09 o
   1   2   9        0.18        1.83      1.71 o
   2   2   9       97.00       94.77      3.09 o
   3   2   9       81.96       85.11      3.09 o
   4   2   9      250.98      250.08      5.07 o
   5   2   9       41.90       41.19      2.95 o
   6   2   9       10.64       13.31      2.29 o
   7   2   9       14.84       15.45      2.80 o
   8   2   9       74.36       73.74      4.12 o
  -9   3   9       94.14       87.81      4.20 o
  -8   3   9      127.02      124.20      4.42 o
  -7   3   9        5.04        3.05      3.64 o
  -6   3   9       16.52       23.58      2.33 o
  -5   3   9      355.78      343.06      5.56 o
  -4   3   9      549.57      543.53      6.64 o
  -3   3   9        0.47        1.36      2.95 o
  -2   3   9       59.88       58.40      2.63 o
  -1   3   9      272.72      271.47      4.58 o
   0   3   9      302.30      296.14      4.79 o
   1   3   9       47.68       45.34      2.39 o
   2   3   9       36.24       36.01      2.44 o
   3   3   9      129.79      127.71      3.96 o
   4   3   9      152.32      160.36      4.47 o
   5   3   9       78.14       70.23      3.66 o
   6   3   9      125.27      132.58      4.66 o
   7   3   9        0.07       -1.54      4.36 o
  -9   4   9       64.28       66.97      3.86 o
  -8   4   9      161.46      161.02      4.96 o
  -7   4   9      115.07      108.86      4.18 o
  -6   4   9        0.19        1.80      3.27 o
  -5   4   9       40.69       36.98      2.72 o
  -4   4   9      391.03      391.24      5.83 o
  -3   4   9     1520.79     1452.12     15.10 o
  -2   4   9        0.86       -3.28      3.28 o
  -1   4   9      118.00      110.53      3.39 o
   0   4   9      335.65      331.13      5.38 o
   1   4   9       44.35       44.59      2.63 o
   2   4   9      150.61      154.67      4.14 o
   3   4   9      127.23      132.20      4.19 o
   4   4   9      101.89       99.12      4.15 o
   5   4   9       17.05       19.23      2.79 o
   6   4   9       31.59       34.06      3.44 o
  -9   5   9       18.79       15.48      3.14 o
  -8   5   9        0.50        1.98      3.80 o
  -7   5   9        5.04       -1.29      3.81 o
  -6   5   9       68.39       68.32      3.44 o
  -5   5   9       11.11       16.65      2.11 o
  -4   5   9       56.44       56.51      3.03 o
  -3   5   9      931.53      922.82      9.06 o
  -2   5   9      764.44      744.12      8.11 o
  -1   5   9        0.16        0.40      3.26 o
   0   5   9       35.34       36.62      2.57 o
   1   5   9      141.19      141.64      4.04 o
   2   5   9       14.98       18.29      2.52 o
   3   5   9        8.27       -0.50      4.18 o
   4   5   9        6.45        5.85      2.46 o
   5   5   9       45.54       45.01      3.68 o
   6   5   9       12.63        9.37      3.02 o
  -9   6   9      156.93      166.47      5.61 o
  -8   6   9        2.48        0.60      4.40 o
  -7   6   9        0.19       -1.38      4.16 o
  -6   6   9      240.72      257.48      5.76 o
  -5   6   9      299.57      288.65      5.83 o
  -4   6   9       24.64       27.13      2.63 o
  -3   6   9      121.38      115.95      3.93 o
  -2   6   9      542.36      539.17      7.44 o
  -1   6   9      434.23      428.25      6.81 o
   0   6   9        0.11        4.74      2.09 o
   1   6   9        6.13        7.77      2.27 o
   2   6   9       12.58       17.54      2.73 o
   3   6   9       26.48       27.99      3.09 o
   4   6   9        0.21        1.78      4.12 o
   5   6   9       20.21       23.06      3.23 o
  -8   7   9      100.66      101.01      4.58 o
  -7   7   9        0.19        3.55      4.03 o
  -6   7   9        7.26       11.98      2.38 o
  -5   7   9      130.19      137.32      4.45 o
  -4   7   9       69.12       73.17      3.66 o
  -3   7   9       60.59       65.66      3.28 o
  -2   7   9        0.54       -3.72      4.01 o
  -1   7   9      352.29      342.41      6.57 o
   0   7   9      103.61      115.79      4.15 o
   1   7   9        3.19        5.17      2.45 o
   2   7   9        0.81       -2.00      4.36 o
   3   7   9       38.29       43.28      3.55 o
  -7   8   9      283.14      284.72      7.04 o
  -6   8   9        5.03       -0.91      4.49 o
  -5   8   9       71.05       68.21      3.78 o
  -4   8   9       70.71       74.75      3.84 o
  -3   8   9      170.21      165.69      5.12 o
  -2   8   9       27.81       22.04      2.86 o
  -1   8   9        0.61        4.24      2.39 o
   0   8   9      124.70      140.98      5.01 o
   1   8   9      178.16      180.28      5.57 o
   2   8   9       42.78       38.60      3.61 o
  -5   9   9        3.04        4.18      4.47 o
  -4   9   9       10.13        5.18      2.85 o
  -3   9   9      153.66      140.57      5.38 o
  -2   9   9       15.17       18.28      2.91 o
  -1   9   9        5.92       -0.32      4.53 o
   0   9   9        6.11        9.56      2.77 o
   0  -9  10       39.33       44.05      3.61 o
   1  -9  10        0.65        6.63      2.63 o
   2  -9  10        6.75        5.35      2.99 o
   3  -9  10       35.55       38.04      3.53 o
   4  -9  10       53.05       57.32      3.83 o
  -3  -8  10       92.59      100.65      4.58 o
  -2  -8  10       21.46       17.43      3.08 o
  -1  -8  10        0.11       -4.29      4.40 o
   0  -8  10       19.32       16.66      2.97 o
   1  -8  10        9.64        9.33      2.69 o
   2  -8  10       16.20       17.83      2.90 o
   3  -8  10       29.09       29.20      3.27 o
   4  -8  10       90.98       87.00      4.36 o
   5  -8  10        5.31        3.56      4.36 o
   6  -8  10       43.31       37.86      3.59 o
  -4  -7  10       18.12       12.89      3.02 o
  -3  -7  10       42.54       42.91      3.46 o
  -2  -7  10      298.99      303.52      6.46 o
  -1  -7  10       15.89       15.75      2.69 o
   0  -7  10        0.16        1.24      3.70 o
   1  -7  10        0.15       -1.22      3.71 o
   2  -7  10       45.32       41.58      3.13 o
   3  -7  10       44.08       43.65      3.04 o
   4  -7  10      124.81      114.95      4.41 o
   5  -7  10       75.52       71.89      3.79 o
   6  -7  10        0.64        0.33      2.68 o
   7  -7  10      171.52      162.90      5.60 o
  -5  -6  10      156.40      154.75      5.31 o
  -4  -6  10       34.73       33.99      3.06 o
  -3  -6  10        5.26       12.32      2.38 o
  -2  -6  10       33.69       31.35      3.00 o
  -1  -6  10      120.20      109.33      3.93 o
   0  -6  10      246.27      239.09      5.20 o
   1  -6  10      113.93      113.55      3.86 o
   2  -6  10       70.51       68.96      3.38 o
   3  -6  10        0.50        2.92      2.01 o
   4  -6  10        0.73       -3.89      3.89 o
   5  -6  10      495.52      480.21      7.67 o
   6  -6  10       35.44       33.04      3.09 o
   7  -6  10        6.53        2.64      4.41 o
  -6  -5  10       17.38       14.59      3.14 o
  -5  -5  10       33.68       38.80      3.27 o
  -4  -5  10      336.90      332.98      6.37 o
  -3  -5  10       73.73       77.16      3.47 o
  -2  -5  10        2.94        0.43      3.50 o
  -1  -5  10      123.64      121.15      3.86 o
   0  -5  10      151.48      143.00      4.02 o
   1  -5  10      144.83      136.16      3.87 o
   2  -5  10       28.65       27.03      2.55 o
   3  -5  10       62.43       59.02      3.10 o
   4  -5  10       19.98       21.61      2.43 o
   5  -5  10       44.38       41.15      3.05 o
   6  -5  10      172.10      171.61      4.91 o
   7  -5  10        0.14       -3.65      4.28 o
   8  -5  10       19.23       22.14      3.01 o
  -7  -4  10      239.84      246.50      6.45 o
  -6  -4  10       20.30       20.60      2.95 o
  -5  -4  10       12.82       13.74      2.57 o
  -4  -4  10       56.99       58.24      3.17 o
  -3  -4  10      104.99      100.55      3.77 o
  -2  -4  10       41.12       40.02      2.54 o
  -1  -4  10      157.30      141.07      3.82 o
   0  -4  10       63.41       68.58      2.83 o
   1  -4  10      257.16      233.73      4.61 o
   2  -4  10        9.58       16.34      2.14 o
   3  -4  10      113.15      113.72      3.66 o
   4  -4  10       59.46       57.70      3.09 o
   5  -4  10      187.46      189.96      4.76 o
   6  -4  10       60.26       58.30      3.42 o
   7  -4  10      264.71      261.36      5.99 o
   8  -4  10       25.99       26.70      3.25 o
  -8  -3  10       41.21       42.72      3.52 o
  -7  -3  10       78.50       79.46      3.85 o
  -6  -3  10      266.38      275.61      5.97 o
  -5  -3  10       25.29       22.86      2.63 o
  -4  -3  10       31.10       28.32      2.52 o
  -3  -3  10      118.82      116.22      3.60 o
  -2  -3  10      185.61      179.35      4.10 o
  -1  -3  10       15.41       17.90      2.08 o
   0  -3  10       27.76       16.97      2.02 o
   1  -3  10      144.42      129.91      3.53 o
   2  -3  10      340.57      304.68      5.06 o
   3  -3  10      285.06      277.97      4.94 o
   4  -3  10      423.42      409.64      6.18 o
   5  -3  10        6.68        9.33      2.30 o
   6  -3  10       12.27        0.72      4.58 o
   7  -3  10      158.48      158.66      4.91 o
   8  -3  10      283.36      286.57      6.80 o
  -8  -2  10        4.38       -1.79      4.45 o
  -7  -2  10      111.93      110.76      4.43 o
  -6  -2  10       64.98       60.38      3.35 o
  -5  -2  10      355.07      361.64      5.97 o
  -4  -2  10        0.17       -1.19      3.15 o
  -3  -2  10       40.20       35.26      2.47 o
  -2  -2  10       83.40       88.23      3.06 o
  -1  -2  10      355.29      337.82      5.09 o
   0  -2  10      379.60      342.97      5.08 o
   1  -2  10        6.81       11.25      1.89 o
   2  -2  10      583.88      550.66      6.47 o
   3  -2  10        1.03        0.00      3.03 o
   4  -2  10      194.47      191.09      4.47 o
   5  -2  10      708.80      706.58      8.32 o
   6  -2  10        2.04        2.89      3.82 o
   7  -2  10       68.13       70.18      3.63 o
   8  -2  10       60.46       67.12      3.96 o
  -9  -1  10       59.63       63.86      4.08 o
  -8  -1  10      404.72      403.34      7.63 o
  -7  -1  10        6.44        3.84      4.14 o
  -6  -1  10       22.73       23.86      2.49 o
  -5  -1  10      109.87      115.55      3.82 o
  -4  -1  10      570.82      558.37      6.89 o
  -3  -1  10      206.76      206.92      4.16 o
  -2  -1  10        1.42       -0.06      1.81 o
  -1  -1  10       23.69       13.27      2.02 o
   0  -1  10      682.85      614.23      6.49 o
   1  -1  10      100.24       97.88      3.14 o
   2  -1  10      393.74      397.26      5.49 o
   3  -1  10        1.55       -2.17      3.37 o
   4  -1  10        8.52       12.22      1.97 o
   5  -1  10      278.26      263.46      5.38 o
   6  -1  10      219.59      223.95      5.34 o
   7  -1  10       50.40       48.65      3.39 o
   8  -1  10       74.62       74.71      4.20 o
  -9   0  10       30.53       25.95      3.44 o
  -8   0  10      110.95      110.66      4.46 o
  -7   0  10      566.50      587.53      8.15 o
  -6   0  10        9.77       10.26      2.18 o
  -5   0  10       12.70       14.17      2.07 o
  -4   0  10      228.54      234.51      4.53 o
  -3   0  10       66.81       62.97      2.76 o
  -2   0  10      492.84      457.21      5.68 o
  -1   0  10       26.15       27.25      2.10 o
   0   0  10      131.00      145.38      3.49 o
   1   0  10       23.10       22.88      2.09 o
   2   0  10       84.68       80.71      2.90 o
   3   0  10      356.52      337.55      5.39 o
   4   0  10       39.11       38.78      2.69 o
   5   0  10       34.45       40.43      2.71 o
   6   0  10      149.86      147.90      4.58 o
   7   0  10      254.06      266.79      6.12 o
   8   0  10        1.02        3.71      2.57 o
  -9   1  10        0.13       -4.53      4.53 o
  -8   1  10        9.27       -1.36      4.37 o
  -7   1  10      311.26      298.01      6.20 o
  -6   1  10      422.81      417.63      6.48 o
  -5   1  10       40.34       37.38      2.62 o
  -4   1  10        2.11        0.00      2.82 o
  -3   1  10       14.29       12.47      1.90 o
  -2   1  10      235.08      211.85      4.11 o
  -1   1  10       10.46       16.12      1.95 o
   0   1  10        1.44        4.48      1.71 o
   1   1  10      395.61      371.08      5.33 o
   2   1  10       11.13       11.41      1.97 o
   3   1  10      458.45      445.18      6.17 o
   4   1  10      215.86      214.24      4.78 o
   5   1  10        6.39        3.71      3.88 o
   6   1  10        3.96        3.35      4.20 o
   7   1  10      332.06      327.64      7.03 o
   8   1  10      131.50      130.70      5.22 o
  -9   2  10      147.12      150.28      5.08 o
  -8   2  10       16.19       14.61      2.88 o
  -7   2  10       82.10       86.76      3.66 o
  -6   2  10      365.79      359.02      6.13 o
  -5   2  10      350.07      336.79      5.64 o
  -4   2  10       32.74       31.01      2.34 o
  -3   2  10       97.95       97.21      3.17 o
  -2   2  10       62.94       66.40      2.70 o
  -1   2  10      416.59      384.15      5.37 o
   0   2  10        4.68        4.97      1.75 o
   1   2  10      126.85      125.71      3.46 o
   2   2  10      264.71      239.77      4.74 o
   3   2  10       19.49       23.24      2.31 o
   4   2  10      179.73      179.72      4.58 o
   5   2  10      363.94      367.15      6.56 o
   6   2  10        1.75        3.26      2.55 o
   7   2  10        1.24       -0.90      4.59 o
  -9   3  10      137.28      138.00      5.06 o
  -8   3  10      230.82      235.18      5.75 o
  -7   3  10       15.80       19.26      2.58 o
  -6   3  10        0.24       -1.11      2.20 o
  -5   3  10      197.29      201.41      4.60 o
  -4   3  10      526.23      507.25      6.67 o
  -3   3  10      359.83      351.25      5.52 o
  -2   3  10       53.52       47.34      2.61 o
  -1   3  10      280.16      266.45      4.66 o
   0   3  10      262.88      253.23      4.69 o
   1   3  10      172.93      168.30      4.10 o
   2   3  10      191.58      196.20      4.58 o
   3   3  10       70.23       65.03      3.06 o
   4   3  10       10.11       11.84      2.42 o
   5   3  10      224.96      222.68      5.52 o
   6   3  10      129.75      124.76      4.77 o
   7   3  10       49.68       46.42      3.88 o
  -9   4  10       56.75       57.97      3.75 o
  -8   4  10      102.02       99.34      4.35 o
  -7   4  10      297.54      291.30      6.14 o
  -6   4  10        2.44        5.48      2.03 o
  -5   4  10       16.82       15.84      2.25 o
  -4   4  10      192.61      184.22      4.45 o
  -3   4  10      469.10      462.23      6.43 o
  -2   4  10      116.90      108.88      3.72 o
  -1   4  10        1.35        1.74      2.90 o
   0   4  10       57.08       48.87      2.73 o
   1   4  10       13.31       21.00      2.22 o
   2   4  10       19.65       24.96      2.52 o
   3   4  10      155.35      148.41      4.55 o
   4   4  10        6.38        3.60      4.15 o
   5   4  10       14.86       20.76      2.70 o
   6   4  10      109.55      122.40      4.95 o
  -9   5  10        0.44        1.80      2.66 o
  -8   5  10        6.73        9.09      2.48 o
  -7   5  10      123.34      119.93      4.51 o
  -6   5  10       45.80       47.39      3.01 o
  -5   5  10       16.07       14.72      2.52 o
  -4   5  10       24.32       22.83      2.35 o
  -3   5  10       14.65       12.24      2.40 o
  -2   5  10      417.96      409.84      6.23 o
  -1   5  10       33.24       32.59      2.69 o
   0   5  10      129.06      139.86      4.09 o
   1   5  10        1.22       -1.82      3.52 o
   2   5  10        0.74       -1.70      3.50 o
   3   5  10      147.19      130.18      4.66 o
   4   5  10      110.44      114.54      4.36 o
   5   5  10       21.59       20.14      3.14 o
  -8   6  10        3.22        2.90      2.69 o
  -7   6  10        8.88        9.78      2.59 o
  -6   6  10       78.63       75.75      3.70 o
  -5   6  10       64.70       66.92      3.52 o
  -4   6  10       19.99       20.19      2.63 o
  -3   6  10        1.41       -2.85      3.39 o
  -2   6  10      181.40      186.03      4.80 o
  -1   6  10       46.95       44.13      3.14 o
   0   6  10       19.45       16.57      2.74 o
   1   6  10      127.26      129.29      4.38 o
   2   6  10       56.33       53.69      3.29 o
   3   6  10        5.12        7.74      2.68 o
   4   6  10       62.21       65.14      4.09 o
  -7   7  10        1.80        1.38      2.68 o
  -6   7  10        1.03       -2.61      4.23 o
  -5   7  10       13.19       15.15      2.73 o
  -4   7  10      159.13      147.97      4.89 o
  -3   7  10        7.67        7.29      2.43 o
  -2   7  10        8.41        8.24      2.54 o
  -1   7  10      159.36      162.86      4.91 o
   0   7  10       65.80       70.88      3.68 o
   1   7  10      107.08      114.55      4.47 o
   2   7  10       20.04       17.74      3.23 o
   3   7  10       23.92       23.07      3.23 o
  -6   8  10       21.39       24.34      3.22 o
  -5   8  10        0.24       -4.36      4.36 o
  -4   8  10       38.84       39.41      3.29 o
  -3   8  10       49.02       56.59      3.66 o
  -2   8  10        5.56        3.82      2.45 o
  -1   8  10       11.07       16.42      2.66 o
   0   8  10       16.07       10.49      3.10 o
   1   8  10       23.82       28.25      3.35 o
  -3   9  10       28.70       31.93      3.33 o
   2  -9  11       95.99      101.21      4.62 o
  -2  -8  11        9.44        4.53      3.03 o
  -1  -8  11       66.59       69.24      4.09 o
   0  -8  11       38.69       34.55      3.63 o
   1  -8  11       17.84       14.88      3.22 o
   2  -8  11        3.98        4.31      2.68 o
   3  -8  11      184.14      188.79      5.87 o
   4  -8  11      125.05      135.49      4.95 o
   5  -8  11        0.71        3.23      2.72 o
  -4  -7  11        4.58        7.00      2.95 o
  -3  -7  11       52.23       55.16      3.75 o
  -2  -7  11      121.32      126.43      4.74 o
  -1  -7  11       76.86       79.23      3.98 o
   0  -7  11      104.33      116.03      4.30 o
   1  -7  11        0.17       -3.99      4.49 o
   2  -7  11       18.59       19.54      2.89 o
   3  -7  11        1.86        0.27      4.58 o
   4  -7  11      248.06      253.02      6.04 o
   5  -7  11       12.50       10.62      2.83 o
   6  -7  11        4.65        8.20      2.56 o
  -5  -6  11       16.39       14.30      3.25 o
  -4  -6  11       29.16       24.38      3.24 o
  -3  -6  11       14.21       13.80      2.81 o
  -2  -6  11       78.75       78.25      3.82 o
  -1  -6  11        1.69       -3.75      3.94 o
   0  -6  11       90.46       84.34      3.83 o
   1  -6  11      268.98      261.81      5.78 o
   2  -6  11       22.70       28.81      2.85 o
   3  -6  11      132.20      122.10      4.45 o
   4  -6  11        1.52        0.00      4.04 o
   5  -6  11      227.00      227.48      5.90 o
   6  -6  11       30.89       38.91      3.47 o
   7  -6  11        4.93        5.45      2.81 o
  -6  -5  11        2.43        1.89      4.63 o
  -5  -5  11        1.13        2.03      4.49 o
  -4  -5  11       66.26       69.49      3.77 o
  -3  -5  11       47.19       52.83      3.23 o
  -2  -5  11      111.57      120.53      4.02 o
  -1  -5  11       11.30       11.25      2.32 o
   0  -5  11       10.08       11.32      2.33 o
   1  -5  11      200.88      205.18      4.88 o
   2  -5  11      301.54      302.28      5.80 o
   3  -5  11       17.47       13.05      2.58 o
   4  -5  11      144.10      158.59      4.62 o
   5  -5  11       84.45       86.14      3.93 o
   6  -5  11      368.04      372.16      7.13 o
   7  -5  11       27.66       28.17      3.34 o
  -7  -4  11       50.02       48.82      3.81 o
  -6  -4  11       86.25       89.57      4.23 o
  -5  -4  11       28.59       25.74      3.00 o
  -4  -4  11        5.85        9.06      2.28 o
  -3  -4  11        9.14        2.30      4.04 o
  -2  -4  11        3.14        2.82      3.41 o
  -1  -4  11      522.50      515.13      7.02 o
   0  -4  11      240.07      228.42      4.87 o
   1  -4  11        5.77        7.89      2.26 o
   2  -4  11      108.34      105.59      3.57 o
   3  -4  11      701.32      694.28      8.21 o
   4  -4  11       36.35       36.34      3.06 o
   5  -4  11       53.89       54.26      3.36 o
   6  -4  11        2.54       -4.32      4.32 o
   7  -4  11      242.99      234.76      6.03 o
   8  -4  11        0.17       -4.90      4.90 o
  -7  -3  11       19.10       20.48      2.95 o
  -6  -3  11      151.59      163.03      4.99 o
  -5  -3  11       79.63       83.42      3.82 o
  -4  -3  11       30.29       27.56      2.76 o
  -3  -3  11       88.44       91.85      3.45 o
  -2  -3  11        0.18       -1.21      3.30 o
  -1  -3  11      230.88      226.96      4.66 o
   0  -3  11      161.77      158.69      4.07 o
   1  -3  11       66.93       63.54      2.95 o
   2  -3  11        9.65        5.99      2.14 o
   3  -3  11      221.70      213.99      4.75 o
   4  -3  11      465.95      453.98      6.89 o
   5  -3  11        1.90        4.32      2.41 o
   6  -3  11      162.83      168.61      4.91 o
   7  -3  11       63.72       64.60      3.86 o
   8  -3  11       98.07      105.68      4.56 o
  -8  -2  11       12.88       17.92      3.06 o
  -7  -2  11       41.64       44.85      3.54 o
  -6  -2  11       73.22       79.93      3.62 o
  -5  -2  11       93.89      104.12      3.78 o
  -4  -2  11        8.90       10.18      2.18 o
  -3  -2  11      165.82      164.16      4.14 o
  -2  -2  11       39.23       40.27      2.60 o
  -1  -2  11       15.42       14.19      2.20 o
   0  -2  11       32.49       36.67      2.49 o
   1  -2  11      541.14      549.34      6.75 o
   2  -2  11       93.83       91.10      3.28 o
   3  -2  11       26.03       25.24      2.43 o
   4  -2  11       85.79       85.05      3.43 o
   5  -2  11      251.38      245.35      5.48 o
   6  -2  11        1.26        0.26      3.93 o
   7  -2  11       81.18       86.12      4.07 o
   8  -2  11      152.22      157.00      5.50 o
  -8  -1  11      111.00      115.69      4.75 o
  -7  -1  11       30.26       30.10      3.12 o
  -6  -1  11       17.50       25.40      2.62 o
  -5  -1  11      181.75      178.29      4.58 o
  -4  -1  11      244.64      245.59      4.95 o
  -3  -1  11      217.06      227.21      4.62 o
  -2  -1  11       93.01       93.16      3.23 o
  -1  -1  11      231.35      199.20      4.21 o
   0  -1  11        4.51        7.64      1.98 o
   1  -1  11      207.23      207.23      4.26 o
   2  -1  11      501.82      486.02      6.43 o
   3  -1  11       49.39       43.42      2.72 o
   4  -1  11        1.86        4.47      2.18 o
   5  -1  11      325.91      329.22      6.18 o
   6  -1  11      602.76      607.33      8.59 o
   7  -1  11       46.20       48.40      3.71 o
   8  -1  11       10.93       14.09      3.05 o
  -9   0  11        1.14        2.20      2.68 o
  -8   0  11       26.61       25.12      2.93 o
  -7   0  11       71.26       65.34      3.55 o
  -6   0  11       13.50       12.55      2.36 o
  -5   0  11       42.93       43.75      2.88 o
  -4   0  11       85.30       82.33      3.31 o
  -3   0  11        9.49       10.92      1.89 o
  -2   0  11      421.20      406.69      5.77 o
  -1   0  11      550.09      549.07      6.58 o
   0   0  11       77.51       65.08      2.77 o
   1   0  11      169.44      169.64      3.94 o
   2   0  11       91.50       96.95      3.30 o
   3   0  11      570.51      555.81      7.18 o
   4   0  11      124.78      129.58      4.04 o
   5   0  11        7.44        6.17      2.44 o
   6   0  11      203.08      197.18      5.41 o
   7   0  11      211.11      212.13      5.88 o
  -9   1  11       30.47       30.13      3.54 o
  -8   1  11       14.90       12.94      2.93 o
  -7   1  11       15.12       19.70      2.47 o
  -6   1  11      282.77      276.25      5.74 o
  -5   1  11       45.09       40.87      2.88 o
  -4   1  11      254.92      250.74      4.98 o
  -3   1  11        8.84       12.42      1.98 o
  -2   1  11       53.23       48.66      2.53 o
  -1   1  11      713.03      659.56      7.26 o
   0   1  11      320.82      313.94      5.16 o
   1   1  11        1.81        4.58      1.78 o
   2   1  11       39.10       37.61      2.58 o
   3   1  11       75.16       77.78      3.33 o
   4   1  11      494.83      507.22      7.31 o
   5   1  11        1.46       -4.18      4.18 o
   6   1  11       60.94       63.86      3.88 o
   7   1  11      214.91      222.01      6.05 o
  -9   2  11      116.17      116.52      4.82 o
  -8   2  11       32.22       33.35      3.11 o
  -7   2  11       17.37       18.65      2.92 o
  -6   2  11      114.87      128.03      3.92 o
  -5   2  11        3.23       12.22      2.29 o
  -4   2  11       60.34       54.33      2.85 o
  -3   2  11      358.16      354.41      5.66 o
  -2   2  11      141.56      131.95      3.69 o
  -1   2  11       27.80       27.48      2.30 o
   0   2  11       72.50       81.28      3.17 o
   1   2  11      330.01      314.40      5.52 o
   2   2  11        0.46        1.85      3.04 o
   3   2  11      104.58      105.93      3.74 o
   4   2  11       15.36        7.30      2.68 o
   5   2  11      257.34      250.68      6.01 o
   6   2  11        3.95        3.93      2.68 o
   7   2  11       12.53        4.18      5.18 o
  -9   3  11       11.55       14.12      2.87 o
  -8   3  11      214.31      221.06      5.82 o
  -7   3  11       17.27       19.26      2.67 o
  -6   3  11        8.92       12.49      2.30 o
  -5   3  11      111.63      107.09      3.85 o
  -4   3  11        5.05        6.35      2.03 o
  -3   3  11      171.22      161.87      4.24 o
  -2   3  11       27.49       30.21      2.41 o
  -1   3  11       24.47       23.61      2.25 o
   0   3  11       26.75       22.93      2.37 o
   1   3  11      453.98      439.66      6.51 o
   2   3  11      325.59      331.60      5.90 o
   3   3  11        1.43        2.13      3.55 o
   4   3  11      129.70      134.81      4.55 o
   5   3  11      215.56      218.19      5.66 o
   6   3  11      144.96      143.34      5.11 o
  -8   4  11       61.97       66.91      3.83 o
  -7   4  11       36.74       31.85      3.17 o
  -6   4  11        1.23        1.27      3.71 o
  -5   4  11      120.10      116.14      3.86 o
  -4   4  11       17.74       15.53      2.34 o
  -3   4  11       61.89       66.52      3.01 o
  -2   4  11      159.46      163.26      4.28 o
  -1   4  11      198.37      185.53      4.51 o
   0   4  11       19.49       18.67      2.49 o
   1   4  11        0.12        4.06      2.07 o
   2   4  11      135.29      121.40      4.10 o
   3   4  11      334.03      338.06      6.59 o
   4   4  11        0.50       -1.38      4.08 o
   5   4  11       13.42       21.71      3.05 o
  -8   5  11       11.54        8.80      2.93 o
  -7   5  11       82.73       80.00      4.02 o
  -6   5  11       81.93       81.22      3.79 o
  -5   5  11      105.29      103.98      4.07 o
  -4   5  11       56.07       60.56      3.19 o
  -3   5  11       23.41       23.58      2.53 o
  -2   5  11       16.41       17.26      2.42 o
  -1   5  11      432.61      424.96      6.88 o
   0   5  11      249.31      248.83      5.56 o
   1   5  11        0.38        3.21      3.54 o
   2   5  11       15.96        9.10      2.85 o
   3   5  11      121.84      129.64      4.70 o
   4   5  11      239.20      234.45      6.36 o
  -8   6  11        1.05        0.65      4.22 o
  -7   6  11       27.34       27.75      3.39 o
  -6   6  11       36.97       40.47      3.23 o
  -5   6  11        3.72       11.14      2.36 o
  -4   6  11      139.06      139.72      4.56 o
  -3   6  11       97.67       91.58      4.04 o
  -2   6  11       10.43       10.22      2.63 o
  -1   6  11        1.45        1.44      2.23 o
   0   6  11       29.40       29.32      2.97 o
   1   6  11       95.89       94.42      4.05 o
   2   6  11        4.78        5.60      2.47 o
   3   6  11       14.54       12.03      3.19 o
  -7   7  11       20.50       27.92      3.02 o
  -6   7  11       35.82       32.31      3.36 o
  -5   7  11        0.88        0.66      2.36 o
  -4   7  11        0.58       -4.22      4.22 o
  -3   7  11       85.13       88.03      3.99 o
  -2   7  11       54.53       55.87      3.59 o
  -1   7  11        3.38        2.54      4.17 o
   0   7  11        1.35        7.06      2.55 o
   1   7  11       93.67      101.73      4.43 o
   2   7  11      165.79      158.78      5.44 o
  -5   8  11       47.14       55.41      3.60 o
  -4   8  11       17.29       17.52      3.04 o
  -3   8  11       20.18       24.93      2.81 o
  -2   8  11       28.96       31.79      3.25 o
  -1   8  11       16.86       21.11      2.99 o
   0   8  11        2.25       -2.57      4.42 o
  -1  -8  12      161.73      164.66      5.75 o
   0  -8  12       10.72       12.03      3.08 o
   1  -8  12       31.99       29.95      3.47 o
   2  -8  12        1.44        0.82      2.93 o
   3  -8  12      215.46      221.26      6.23 o
   4  -8  12       56.85       69.30      4.20 o
  -3  -7  12       64.08       64.27      4.20 o
  -2  -7  12        0.16        4.79      2.54 o
  -1  -7  12       38.32       48.97      3.30 o
   0  -7  12      162.01      156.63      5.17 o
   1  -7  12       46.46       44.80      3.57 o
   2  -7  12       25.70       26.88      3.12 o
   3  -7  12        0.94       -4.74      4.74 o
   4  -7  12      181.30      176.64      5.56 o
   5  -7  12       25.49       23.22      3.40 o
  -4  -6  12        8.39        1.56      4.95 o
  -3  -6  12      202.97      207.67      5.85 o
  -2  -6  12       51.73       55.39      3.60 o
  -1  -6  12        1.05        3.03      2.64 o
   0  -6  12       69.94       60.41      3.64 o
   1  -6  12      241.41      245.11      5.81 o
   2  -6  12       50.95       57.68      3.48 o
   3  -6  12       90.69       93.05      4.27 o
   4  -6  12       59.96       58.93      3.65 o
   5  -6  12      211.29      199.97      5.88 o
   6  -6  12       22.28       23.28      3.02 o
  -5  -5  12        2.62        2.78      4.37 o
  -4  -5  12       19.18       16.79      3.09 o
  -3  -5  12       26.02       22.36      3.12 o
  -2  -5  12      316.10      329.69      6.32 o
  -1  -5  12       75.70       71.57      3.46 o
   0  -5  12        5.19        9.08      2.22 o
   1  -5  12       60.24       60.95      3.38 o
   2  -5  12      427.50      414.71      7.08 o
   3  -5  12        0.50       -0.25      4.33 o
   4  -5  12       71.76       74.06      3.80 o
   5  -5  12       10.99        3.09      4.45 o
   6  -5  12      132.08      128.44      4.89 o
   7  -5  12       23.45       28.49      3.17 o
  -6  -4  12       62.91       65.13      3.96 o
  -5  -4  12      190.21      201.53      5.60 o
  -4  -4  12        2.97        7.98      2.35 o
  -3  -4  12      158.60      152.50      4.65 o
  -2  -4  12       34.01       35.27      2.75 o
  -1  -4  12      341.86      346.09      6.21 o
   0  -4  12      105.78      112.33      3.88 o
   1  -4  12       14.77       17.81      2.30 o
   2  -4  12      130.68      128.99      4.14 o
   3  -4  12      571.28      561.52      7.88 o
   4  -4  12        1.18        2.46      2.40 o
   5  -4  12       81.58       90.82      4.13 o
   6  -4  12        2.78        0.29      4.27 o
   7  -4  12      119.73      129.46      4.90 o
  -7  -3  12       26.28       27.88      3.23 o
  -6  -3  12        0.09       -1.46      4.47 o
  -5  -3  12       67.32       70.50      3.72 o
  -4  -3  12      342.24      352.48      6.53 o
  -3  -3  12        6.71        6.47      2.34 o
  -2  -3  12       91.86       91.99      3.54 o
  -1  -3  12        9.57       12.77      2.29 o
   0  -3  12      448.17      444.18      6.57 o
   1  -3  12      147.15      146.17      4.14 o
   2  -3  12       32.97       39.84      2.74 o
   3  -3  12      203.80      205.75      4.96 o
   4  -3  12      264.41      269.24      5.75 o
   5  -3  12       61.98       59.92      3.58 o
   6  -3  12       12.98       12.66      2.90 o
   7  -3  12       41.03       40.22      3.57 o
  -7  -2  12      146.43      150.64      5.23 o
  -6  -2  12       99.06       96.80      4.19 o
  -5  -2  12        0.10        3.05      3.63 o
  -4  -2  12       84.14       88.13      3.73 o
  -3  -2  12      420.87      422.47      6.62 o
  -2  -2  12        2.43       15.59      2.14 o
  -1  -2  12       95.10       92.16      3.50 o
   0  -2  12       17.49       13.79      2.34 o
   1  -2  12      691.50      695.37      7.96 o
   2  -2  12       70.69       70.89      3.28 o
   3  -2  12        6.26        6.94      2.27 o
   4  -2  12      160.47      165.33      4.58 o
   5  -2  12      334.22      328.20      6.39 o
   6  -2  12        0.74        4.33      2.51 o
   7  -2  12        9.97        3.71      5.01 o
  -8  -1  12        0.10       -4.20      4.20 o
  -7  -1  12        6.15       13.00      2.73 o
  -6  -1  12      145.39      153.64      4.82 o
  -5  -1  12       78.93       74.28      3.63 o
  -4  -1  12        4.11        2.26      3.74 o
  -3  -1  12      321.47      325.99      5.73 o
  -2  -1  12      438.55      433.78      6.39 o
  -1  -1  12       36.72       34.85      2.49 o
   0  -1  12      211.36      209.36      4.58 o
   1  -1  12       78.16       88.22      3.33 o
   2  -1  12      382.83      374.16      6.10 o
   3  -1  12       14.34       17.21      2.44 o
   4  -1  12        3.21        9.38      2.13 o
   5  -1  12       93.27       97.17      4.11 o
   6  -1  12      209.82      214.39      5.69 o
   7  -1  12        4.72       11.33      2.72 o
  -8   0  12       29.62       31.69      3.43 o
  -7   0  12        2.27        7.76      2.52 o
  -6   0  12       31.48       32.71      2.95 o
  -5   0  12      235.43      244.50      5.39 o
  -4   0  12       25.53       28.70      2.50 o
  -3   0  12        0.63        2.71      2.94 o
  -2   0  12      250.04      246.83      4.93 o
  -1   0  12      631.76      646.05      7.60 o
   0   0  12        0.50        1.38      3.17 o
   1   0  12      138.18      138.55      3.96 o
   2   0  12      121.55      112.24      3.64 o
   3   0  12      235.91      241.29      5.24 o
   4   0  12       23.59       24.07      2.73 o
   5   0  12       46.25       53.81      3.36 o
   6   0  12      132.85      144.79      5.04 o
   7   0  12       84.29       97.09      4.48 o
  -8   1  12       15.18       15.90      2.92 o
  -7   1  12        1.67        1.26      2.47 o
  -6   1  12       23.03       29.77      2.93 o
  -5   1  12      160.15      154.76      4.53 o
  -4   1  12      541.47      549.07      7.39 o
  -3   1  12       35.35       37.86      2.67 o
  -2   1  12       11.26        9.24      2.27 o
  -1   1  12      183.78      207.77      4.71 o
   0   1  12      701.08      687.56      7.90 o
   1   1  12       38.80       36.11      2.61 o
   2   1  12       78.16       78.87      3.35 o
   3   1  12       50.66       50.73      3.15 o
   4   1  12      366.21      367.73      6.59 o
   5   1  12       37.66       40.11      3.24 o
   6   1  12        1.60        2.69      4.36 o
  -8   2  12       66.85       68.95      3.82 o
  -7   2  12       93.46       91.90      4.21 o
  -6   2  12        0.86        5.22      2.32 o
  -5   2  12       88.76       92.65      3.77 o
  -4   2  12       48.11       45.35      2.89 o
  -3   2  12      508.33      500.73      7.01 o
  -2   2  12      115.09      112.25      3.66 o
  -1   2  12        3.91       11.90      2.14 o
   0   2  12      478.87      447.00      6.60 o
   1   2  12      356.28      356.66      6.14 o
   2   2  12        3.99        2.50      3.60 o
   3   2  12       61.63       60.69      3.33 o
   4   2  12       16.36       11.13      2.79 o
   5   2  12      203.63      206.87      5.62 o
   6   2  12        2.78        4.38      4.56 o
  -8   3  12       14.32       14.99      2.88 o
  -7   3  12       93.16      100.95      4.21 o
  -6   3  12      269.84      269.92      5.91 o
  -5   3  12        0.19        2.03      2.15 o
  -4   3  12       60.97       66.40      3.18 o
  -3   3  12       84.39       85.03      3.50 o
  -2   3  12      577.97      569.44      7.42 o
  -1   3  12       14.66        9.96      2.41 o
   0   3  12        3.82        4.91      2.03 o
   1   3  12      307.16      312.79      5.90 o
   2   3  12      236.51      244.72      5.45 o
   3   3  12        4.62        2.07      4.58 o
   4   3  12       55.46       55.41      3.55 o
   5   3  12       41.72       47.94      3.54 o
  -8   4  12       72.78       73.00      4.02 o
  -7   4  12       20.33       19.26      2.95 o
  -6   4  12       45.50       43.56      3.22 o
  -5   4  12      133.33      128.29      4.34 o
  -4   4  12        1.50        1.98      2.00 o
  -3   4  12       60.78       63.36      3.34 o
  -2   4  12      121.45      112.76      4.00 o
  -1   4  12      344.39      346.80      6.21 o
   0   4  12        0.11       -1.17      3.62 o
   1   4  12       16.59       16.06      2.53 o
   2   4  12       72.71       78.86      3.66 o
   3   4  12      169.75      170.24      5.24 o
   4   4  12        6.69        5.38      2.63 o
   5   4  12       15.30       12.49      3.14 o
  -7   5  12       19.00       17.28      2.84 o
  -6   5  12        9.37        9.78      2.66 o
  -5   5  12      228.68      218.66      5.49 o
  -4   5  12      235.84      237.10      5.63 o
  -3   5  12       29.44       28.89      2.84 o
  -2   5  12      169.21      161.30      4.73 o
  -1   5  12      168.11      159.56      4.89 o
   0   5  12      185.63      190.22      5.12 o
   1   5  12        5.36        6.91      2.40 o
   2   5  12        0.06       -4.30      4.30 o
   3   5  12      145.48      148.59      5.01 o
   4   5  12      164.92      161.48      5.62 o
  -7   6  12       36.61       35.37      3.44 o
  -6   6  12        6.40        0.89      4.22 o
  -5   6  12        0.27        0.85      4.09 o
  -4   6  12      139.71      123.49      4.69 o
  -3   6  12      322.07      311.00      6.61 o
  -2   6  12       11.08       16.38      2.66 o
  -1   6  12       10.74       13.69      2.65 o
   0   6  12       88.82       87.72      4.20 o
   1   6  12       92.39       88.95      4.29 o
   2   6  12       11.27       10.33      2.91 o
   3   6  12        4.75        4.17      4.92 o
  -6   7  12      159.37      159.95      5.57 o
  -5   7  12        0.93       -1.54      4.33 o
  -4   7  12       17.78       20.81      3.07 o
  -3   7  12      170.65      166.67      5.57 o
  -2   7  12      196.87      186.58      5.62 o
  -1   7  12       17.08       18.84      2.99 o
   0   7  12        7.52        7.89      2.91 o
   1   7  12       39.59       43.89      3.47 o
  -2  -7  13       44.54       42.20      3.84 o
  -1  -7  13       34.49       26.38      3.55 o
   0  -7  13      126.44      129.33      5.12 o
   1  -7  13       59.99       62.81      3.83 o
   2  -7  13        1.07        1.22      4.58 o
   3  -7  13       10.34       12.46      2.97 o
   4  -7  13       55.15       56.08      3.97 o
  -3  -6  13      299.85      316.93      7.07 o
  -2  -6  13       55.88       60.08      3.87 o
  -1  -6  13        2.05        8.18      2.47 o
   0  -6  13        8.20       10.44      2.80 o
   1  -6  13       71.51       68.60      3.80 o
   2  -6  13       65.12       64.57      3.86 o
   3  -6  13        9.08       10.73      2.74 o
   4  -6  13       35.53       27.09      3.50 o
   5  -6  13       30.87       35.39      3.32 o
  -5  -5  13       36.44       44.90      3.73 o
  -4  -5  13       76.35       75.27      4.20 o
  -3  -5  13       32.16       44.09      3.22 o
  -2  -5  13      274.43      275.40      6.26 o
  -1  -5  13       17.45       21.66      2.83 o
   0  -5  13        3.10        3.12      2.44 o
   1  -5  13       48.77       52.81      3.56 o
   2  -5  13      216.92      222.42      5.51 o
   3  -5  13       11.46       10.38      2.75 o
   4  -5  13        0.75       -1.98      4.21 o
   5  -5  13       26.01       28.50      3.18 o
   6  -5  13       52.16       57.09      3.88 o
  -6  -4  13        0.09       -1.63      4.68 o
  -5  -4  13      304.44      315.58      6.86 o
  -4  -4  13       84.85       98.00      4.36 o
  -3  -4  13      109.95      100.65      4.32 o
  -2  -4  13       46.88       48.92      3.36 o
  -1  -4  13      190.39      190.40      5.05 o
   0  -4  13       93.35       84.66      3.76 o
   1  -4  13        0.65       -3.85      3.85 o
   2  -4  13       34.81       36.28      3.06 o
   3  -4  13      105.64      102.04      4.09 o
   4  -4  13       60.20       60.11      3.71 o
   5  -4  13       10.02       11.34      2.75 o
   6  -4  13       37.04       31.17      3.33 o
  -6  -3  13        7.59        9.59      2.85 o
  -5  -3  13       32.70       37.84      3.26 o
  -4  -3  13      450.51      459.12      7.69 o
  -3  -3  13       14.89       17.02      2.63 o
  -2  -3  13       63.24       62.48      3.55 o
  -1  -3  13       79.86       77.03      3.48 o
   0  -3  13      419.76      422.40      6.85 o
   1  -3  13       77.14       80.82      3.29 o
   2  -3  13        5.36        8.03      2.42 o
   3  -3  13       37.03       40.19      3.01 o
   4  -3  13       91.37       95.22      4.13 o
   5  -3  13       23.33       27.56      2.97 o
   6  -3  13       13.42       13.85      2.80 o
  -7  -2  13      210.07      214.83      6.04 o
  -6  -2  13      229.58      227.72      6.17 o
  -5  -2  13       79.84       77.30      3.91 o
  -4  -2  13       40.29       40.42      3.05 o
  -3  -2  13      465.05      462.35      7.31 o
  -2  -2  13       19.99       22.22      2.65 o
  -1  -2  13       58.12       44.40      3.01 o
   0  -2  13        2.31        0.22      3.48 o
   1  -2  13      259.62      232.41      5.23 o
   2  -2  13      160.64      171.40      4.63 o
   3  -2  13       74.54       78.79      3.55 o
   4  -2  13       20.54       19.74      2.75 o
   5  -2  13       36.84       37.03      3.18 o
   6  -2  13        1.31        3.31      4.35 o
  -7  -1  13        2.72        4.00      4.27 o
  -6  -1  13      322.95      328.17      6.88 o
  -5  -1  13       28.02       32.66      3.06 o
  -4  -1  13       22.33       28.49      2.79 o
  -3  -1  13      371.80      386.83      6.50 o
  -2  -1  13      385.61      398.18      6.39 o
  -1  -1  13       24.38       23.13      2.56 o
   0  -1  13       74.81       78.86      3.36 o
   1  -1  13       44.64       50.19      2.86 o
   2  -1  13      133.23      135.67      4.18 o
   3  -1  13       47.56       50.60      3.07 o
   4  -1  13       14.56       16.62      2.60 o
   5  -1  13      107.51       95.56      4.35 o
   6  -1  13       18.65       24.75      3.03 o
  -7   0  13       63.22       67.02      3.85 o
  -6   0  13        1.28       -3.53      4.25 o
  -5   0  13      610.77      592.15      8.33 o
  -4   0  13       84.09       88.29      3.66 o
  -3   0  13        0.09        2.24      3.27 o
  -2   0  13       59.23       61.71      3.06 o
  -1   0  13      337.74      320.12      5.70 o
   0   0  13       41.96       36.70      2.82 o
   1   0  13        2.86       -3.41      3.41 o
   2   0  13       17.61       15.99      2.33 o
   3   0  13       71.72       68.42      3.39 o
   4   0  13       48.07       45.05      3.12 o
   5   0  13       31.45       32.77      3.09 o
   6   0  13       45.39       43.43      3.71 o
  -8   1  13       93.65       92.84      4.41 o
  -7   1  13        7.10        7.98      2.86 o
  -6   1  13      161.83      163.07      4.90 o
  -5   1  13      152.30      149.30      4.61 o
  -4   1  13      346.18      329.71      6.10 o
  -3   1  13        4.44        4.46      1.95 o
  -2   1  13        0.24       -1.31      3.28 o
  -1   1  13      312.99      311.99      5.68 o
   0   1  13      445.39      442.92      6.73 o
   1   1  13        1.42        2.17      2.03 o
   2   1  13       25.84       28.38      2.65 o
   3   1  13       12.78       12.14      2.47 o
   4   1  13       90.51       91.50      4.11 o
   5   1  13        9.69        9.37      2.61 o
   6   1  13       58.61       50.47      3.88 o
  -8   2  13       16.98       16.42      3.12 o
  -7   2  13      393.21      394.87      7.46 o
  -6   2  13       12.37       12.17      2.86 o
  -5   2  13      193.16      179.56      4.96 o
  -4   2  13       14.16       18.71      2.28 o
  -3   2  13      287.04      276.15      5.61 o
  -2   2  13       94.90      102.36      3.66 o
  -1   2  13        6.14        9.74      2.10 o
   0   2  13      145.36      145.25      4.31 o
   1   2  13      239.45      226.11      5.22 o
   2   2  13       72.64       69.33      3.57 o
   3   2  13        0.28        2.07      3.60 o
   4   2  13        2.33        0.62      2.44 o
   5   2  13        1.09        3.90      3.97 o
  -8   3  13       11.91        1.60      4.70 o
  -7   3  13       77.25       79.81      4.10 o
  -6   3  13      365.12      356.19      6.98 o
  -5   3  13       23.19       27.32      2.71 o
  -4   3  13       53.24       51.31      3.35 o
  -3   3  13      110.66      115.10      4.03 o
  -2   3  13      464.39      462.89      7.11 o
  -1   3  13        5.73        6.47      2.37 o
   0   3  13        1.76        2.61      3.57 o
   1   3  13       89.44       90.39      3.79 o
   2   3  13      145.54      151.63      4.63 o
   3   3  13       19.18       17.41      2.86 o
   4   3  13        8.98        8.90      2.67 o
   5   3  13       16.42       16.63      3.04 o
  -7   4  13       19.12       20.12      2.85 o
  -6   4  13       73.28       70.23      3.90 o
  -5   4  13      250.35      245.48      5.83 o
  -4   4  13       13.00       13.09      2.61 o
  -3   4  13       83.73       80.25      3.70 o
  -2   4  13       15.09       15.41      2.57 o
  -1   4  13      245.66      224.74      5.45 o
   0   4  13       71.95       67.40      3.41 o
   1   4  13       33.89       38.73      3.12 o
   2   4  13       39.99       42.19      3.17 o
   3   4  13       29.70       28.47      3.14 o
   4   4  13        6.67        1.87      2.79 o
  -7   5  13        7.32        9.76      2.76 o
  -6   5  13        0.16        1.49      4.51 o
  -5   5  13      229.77      221.14      5.81 o
  -4   5  13      246.78      261.49      6.09 o
  -3   5  13        4.86        0.80      4.18 o
  -2   5  13       83.12       85.23      3.80 o
  -1   5  13       73.68       74.18      3.77 o
   0   5  13       88.69       98.64      4.07 o
   1   5  13        8.64       10.19      2.53 o
   2   5  13        6.25       -2.37      4.47 o
   3   5  13       67.28       77.06      4.23 o
  -6   6  13       12.62       13.52      3.07 o
  -5   6  13        0.51        1.82      4.00 o
  -4   6  13       51.44       50.92      3.68 o
  -3   6  13      194.29      191.34      5.48 o
  -2   6  13        0.34        3.16      4.04 o
  -1   6  13        9.84       13.60      2.63 o
   0   6  13       24.34       30.06      2.77 o
   1   6  13       51.25       53.31      3.75 o
  -4   7  13        4.38        4.13      4.68 o
  -3   7  13      154.85      159.92      5.41 o
  -2   7  13      146.57      148.55      5.41 o
  -1   7  13       11.15        3.80      4.91 o
   0  -7  14       30.62       35.91      3.63 o
   1  -7  14       53.93       54.81      3.84 o
   2  -7  14      107.77      123.37      4.91 o
  -2  -6  14       20.84       21.58      3.40 o
  -1  -6  14        0.45        3.68      2.52 o
   0  -6  14       22.72       18.87      2.94 o
   1  -6  14       26.55       25.65      3.19 o
   2  -6  14        1.80        5.56      2.68 o
   3  -6  14       67.28       75.93      4.16 o
   4  -6  14       32.23       24.88      3.60 o
  -4  -5  14       22.94       23.49      3.28 o
  -3  -5  14        0.16        5.29      2.59 o
  -2  -5  14       80.00       85.02      4.13 o
  -1  -5  14       19.65       16.89      2.84 o
   0  -5  14       28.07       27.27      3.03 o
   1  -5  14       24.11       20.62      3.09 o
   2  -5  14        7.68        9.81      2.75 o
   3  -5  14       60.97       64.66      3.79 o
   4  -5  14      207.70      207.80      5.89 o
   5  -5  14       28.57       22.22      3.62 o
  -5  -4  14      118.24      120.85      4.94 o
  -4  -4  14       34.15       38.09      3.49 o
  -3  -4  14        1.30       -4.26      4.26 o
  -2  -4  14       91.33       84.87      4.17 o
  -1  -4  14       90.00       90.98      4.25 o
   0  -4  14        0.20       -1.32      4.25 o
   1  -4  14        8.60       11.82      2.58 o
   2  -4  14       76.55       84.99      3.97 o
   3  -4  14       19.74       20.81      2.89 o
   4  -4  14       73.25       73.15      3.93 o
   5  -4  14       52.41       59.02      3.77 o
  -5  -3  14        2.59        5.37      2.77 o
  -4  -3  14      291.87      308.68      6.64 o
  -3  -3  14       50.01       52.34      3.45 o
  -2  -3  14        0.36       -4.07      4.07 o
  -1  -3  14       84.83       94.89      3.98 o
   0  -3  14       42.63       45.63      3.15 o
   1  -3  14       41.18       48.25      3.19 o
   2  -3  14      204.65      207.93      5.28 o
   3  -3  14        2.27        0.81      3.98 o
   4  -3  14        2.51        2.84      4.21 o
   5  -3  14       23.69       22.54      3.14 o
   6  -3  14      156.51      163.31      5.39 o
  -6  -2  14       94.00       93.20      4.55 o
  -5  -2  14       26.63       24.98      3.05 o
  -4  -2  14      101.62       93.31      4.20 o
  -3  -2  14      280.19      271.15      6.08 o
  -2  -2  14       15.31       19.76      2.68 o
  -1  -2  14        0.52       -1.22      3.70 o
   0  -2  14       86.63       85.62      3.59 o
   1  -2  14       24.19       31.71      2.70 o
   2  -2  14       27.01       29.70      2.92 o
   3  -2  14       14.24       16.65      2.87 o
   4  -2  14        3.70        0.28      3.94 o
   5  -2  14        6.91        2.39      4.77 o
   6  -2  14       22.18       19.58      3.20 o
  -7  -1  14        0.22        2.57      2.69 o
  -6  -1  14      293.69      285.53      6.72 o
  -5  -1  14      132.57      140.45      4.92 o
  -4  -1  14       82.37       82.85      4.02 o
  -3  -1  14        5.00        5.38      2.39 o
  -2  -1  14      136.76      132.21      4.36 o
  -1  -1  14       47.08       39.56      2.90 o
   0  -1  14      177.99      179.32      4.86 o
   1  -1  14       12.45       11.55      2.56 o
   2  -1  14       20.53       23.04      2.73 o
   3  -1  14      104.00      101.86      4.08 o
   4  -1  14       93.05       90.28      4.09 o
   5  -1  14       24.45       22.26      3.06 o
   6  -1  14       31.65       27.08      3.48 o
  -7   0  14       42.01       43.25      3.67 o
  -6   0  14        0.37        2.05      4.06 o
  -5   0  14      333.75      332.44      6.81 o
  -4   0  14       15.99       16.02      2.66 o
  -3   0  14        0.27       -3.44      3.65 o
  -2   0  14       84.38       84.61      3.72 o
  -1   0  14       46.92       42.91      3.13 o
   0   0  14        9.66        7.25      2.48 o
   1   0  14       98.10       98.91      3.94 o
   2   0  14       40.12       48.21      3.15 o
   3   0  14       77.34       71.52      3.66 o
   4   0  14       26.77       30.53      3.20 o
   5   0  14       70.72       76.19      4.00 o
  -7   1  14       56.78       54.75      3.77 o
  -6   1  14      102.99      101.44      4.43 o
  -5   1  14        0.14        2.72      3.75 o
  -4   1  14      298.90      306.99      6.32 o
  -3   1  14       86.84       79.42      3.62 o
  -2   1  14       48.99       42.50      3.14 o
  -1   1  14      134.21      143.17      4.42 o
   0   1  14        0.48        5.30      2.18 o
   1   1  14      101.32       99.71      3.99 o
   2   1  14      117.54      115.49      4.31 o
   3   1  14        6.67       10.25      2.58 o
   4   1  14        2.31        2.31      4.02 o
   5   1  14       14.13       13.64      2.85 o
  -7   2  14      256.48      261.72      6.53 o
  -6   2  14       18.71       25.29      2.93 o
  -5   2  14       29.52       37.05      2.96 o
  -4   2  14      126.25      129.64      4.31 o
  -3   2  14      145.17      142.77      4.35 o
  -2   2  14        1.68        1.66      2.30 o
  -1   2  14       35.00       32.06      2.92 o
   0   2  14       50.07       46.31      3.12 o
   1   2  14       49.65       50.03      3.17 o
   2   2  14       55.99       56.03      3.42 o
   3   2  14       12.31       12.04      2.82 o
   4   2  14       13.08       10.71      2.99 o
  -7   3  14       22.99       26.34      3.23 o
  -6   3  14      315.31      302.54      6.88 o
  -5   3  14       13.37       15.19      2.66 o
  -4   3  14       65.49       62.30      3.68 o
  -3   3  14       20.61       17.29      2.76 o
  -2   3  14       76.73       73.41      3.80 o
  -1   3  14       58.57       52.72      3.31 o
   0   3  14      102.19       98.53      4.09 o
   1   3  14        0.20       -4.32      4.32 o
   2   3  14        1.10        1.97      3.90 o
   3   3  14       25.79       22.14      3.07 o
   4   3  14      124.41      125.79      5.07 o
  -6   4  14       81.58       74.21      4.18 o
  -5   4  14      207.13      216.60      5.76 o
  -4   4  14        1.29        3.09      4.12 o
  -3   4  14       10.20        9.95      2.63 o
  -2   4  14       16.31       18.04      2.59 o
  -1   4  14       13.55       14.75      2.62 o
   0   4  14       89.07       83.31      4.09 o
   1   4  14       40.52       43.67      3.33 o
   2   4  14       30.13       30.00      2.99 o
   3   4  14        6.36        3.79      4.70 o
  -6   5  14       19.45       18.89      3.11 o
  -5   5  14       42.06       42.10      3.52 o
  -4   5  14      195.90      184.52      5.55 o
  -3   5  14       34.97       34.42      3.15 o
  -2   5  14       20.26       23.46      2.94 o
  -1   5  14        0.78       -3.77      4.26 o
   0   5  14        1.55        3.55      2.50 o
   1   5  14       37.42       39.18      3.40 o
   2   5  14       68.80       75.70      4.16 o
  -4   6  14       90.94       93.59      4.47 o
  -3   6  14       37.08       45.52      3.73 o
  -2   6  14        7.17        3.96      2.87 o
  -1   6  14       13.53       14.09      2.82 o
   0   6  14        6.89        7.80      2.76 o
   0  -6  15       22.43       21.58      3.47 o
   1  -6  15        0.21       -2.90      4.96 o
   2  -6  15       22.66       24.14      3.33 o
  -2  -5  15        0.51        0.95      3.98 o
  -1  -5  15       13.00       10.71      3.12 o
   0  -5  15       69.02       72.26      4.14 o
   1  -5  15       85.83       91.56      4.40 o
   2  -5  15       42.84       36.49      3.77 o
   3  -5  15        6.77       11.81      2.79 o
   4  -5  15      247.47      260.47      6.73 o
  -4  -4  15       50.76       55.84      3.99 o
  -3  -4  15       38.77       37.47      3.55 o
  -2  -4  15       82.29       84.65      4.36 o
  -1  -4  15       38.61       40.86      3.54 o
   0  -4  15        2.41        8.17      2.72 o
   1  -4  15      109.87      110.88      4.54 o
   2  -4  15        0.15        3.51      4.05 o
   3  -4  15       78.44       80.50      4.18 o
   4  -4  15       46.71       41.83      3.77 o
  -5  -3  15        9.20       11.61      2.85 o
  -4  -3  15        0.86        2.77      4.09 o
  -3  -3  15       21.22       19.77      3.06 o
  -2  -3  15       95.55       89.98      4.28 o
  -1  -3  15       89.04       87.36      4.15 o
   0  -3  15        6.20        7.20      2.66 o
   1  -3  15        9.29       12.85      2.80 o
   2  -3  15      214.16      218.02      5.72 o
   3  -3  15       28.34       37.55      3.18 o
   4  -3  15       13.12       19.81      2.90 o
   5  -3  15        4.97        9.64      2.84 o
  -5  -2  15        1.12        1.76      2.61 o
  -4  -2  15        2.05       -4.47      4.47 o
  -3  -2  15      102.24      109.08      4.42 o
  -2  -2  15       23.05       25.32      2.84 o
  -1  -2  15       80.73       85.31      4.05 o
   0  -2  15      174.41      169.75      5.01 o
   1  -2  15       32.00       28.96      2.95 o
   2  -2  15      105.66      105.40      4.52 o
   3  -2  15      176.41      168.77      5.29 o
   4  -2  15        0.16        0.91      4.42 o
   5  -2  15        6.05        7.50      2.83 o
  -6  -1  15       59.57       59.20      4.00 o
  -5  -1  15       21.89       18.30      3.23 o
  -4  -1  15       22.88       26.65      2.96 o
  -3  -1  15       15.57       19.00      2.69 o
  -2  -1  15       13.21       12.81      2.68 o
  -1  -1  15       27.84       23.46      2.97 o
   0  -1  15      476.79      469.35      7.69 o
   1  -1  15      141.59      159.72      4.91 o
   2  -1  15       18.20       17.58      2.84 o
   3  -1  15        5.30        3.68      4.56 o
   4  -1  15       96.64       90.55      4.33 o
   5  -1  15        7.58        8.99      2.76 o
  -6   0  15        4.88        5.88      2.58 o
  -5   0  15      101.33       94.45      4.34 o
  -4   0  15      125.96      131.29      4.69 o
  -3   0  15        0.14       -2.41      3.38 o
  -2   0  15       66.70       68.29      3.72 o
  -1   0  15        0.50       -1.03      3.80 o
   0   0  15       29.46       26.27      3.06 o
   1   0  15      425.93      421.26      7.33 o
   2   0  15        2.75        0.00      4.18 o
   3   0  15       30.45       34.69      3.09 o
   4   0  15       35.75       37.70      3.48 o
  -6   1  15       18.49       13.42      3.09 o
  -5   1  15       10.26       12.31      2.64 o
  -4   1  15        4.03        4.81      2.31 o
  -3   1  15        0.13       -3.99      3.99 o
  -2   1  15       78.71       79.64      3.86 o
  -1   1  15       55.87       58.13      3.54 o
   0   1  15       74.48       75.15      3.81 o
   1   1  15       37.58       33.98      3.28 o
   2   1  15      261.69      266.03      6.21 o
   3   1  15       75.69       81.89      4.08 o
   4   1  15       12.75       11.11      2.85 o
  -6   2  15       71.90       69.48      4.16 o
  -5   2  15        4.06        7.21      2.59 o
  -4   2  15       14.14       14.95      2.67 o
  -3   2  15       78.40       79.72      3.90 o
  -2   2  15        1.04        0.54      4.07 o
  -1   2  15      124.45      131.26      4.48 o
   0   2  15        0.28        4.06      4.37 o
   1   2  15       27.10       30.13      3.06 o
   2   2  15      178.61      181.74      5.39 o
   3   2  15      272.28      274.97      6.63 o
  -6   3  15       33.95       40.64      3.44 o
  -5   3  15       16.47       16.69      2.90 o
  -4   3  15       30.78       24.96      3.12 o
  -3   3  15      151.27      151.66      5.01 o
  -2   3  15        0.15        4.18      4.24 o
  -1   3  15       25.41       32.19      3.18 o
   0   3  15      229.34      227.81      5.99 o
   1   3  15       10.30       15.62      2.94 o
   2   3  15        8.07        6.71      2.83 o
   3   3  15       11.58       14.62      3.08 o
  -5   4  15      159.36      160.15      5.45 o
  -4   4  15       49.40       53.33      3.68 o
  -3   4  15       19.43       20.29      3.06 o
  -2   4  15       27.44       29.52      3.09 o
  -1   4  15       11.13        6.61      2.90 o
   0   4  15       92.36       88.82      4.26 o
   1   4  15      104.65      104.62      4.63 o
   2   4  15        8.96       12.42      2.88 o
  -4   5  15        9.17       12.18      2.80 o
  -3   5  15        2.11        4.57      2.68 o
  -2   5  15      178.99      183.95      5.66 o
  -1   5  15        7.71       -0.62      4.83 o
   0   5  15       17.42       13.16      3.05 o
   0  -5  16       42.53       42.06      3.75 o
   1  -5  16       43.60       46.00      3.68 o
  -2  -4  16       26.35       24.59      3.43 o
  -1  -4  16        4.73        0.31      4.74 o
   0  -4  16        7.03       14.42      2.91 o
   1  -4  16      197.24      202.47      5.94 o
   2  -4  16       27.93       30.02      3.51 o
   3  -4  16       28.60       33.47      3.38 o
  -3  -3  16        3.46        5.56      2.72 o
  -2  -3  16      211.32      225.32      6.14 o
  -1  -3  16      372.49      414.86      7.89 o
   0  -3  16        7.66       12.51      2.83 o
   1  -3  16        2.21        2.25      2.72 o
   2  -3  16      127.77      127.24      4.94 o
   3  -3  16       13.10        7.84      3.27 o
  -4  -2  16        9.33        8.70      2.85 o
  -3  -2  16        7.61        2.14      4.91 o
  -2  -2  16       71.98       72.18      4.17 o
  -1  -2  16      331.28      332.59      7.12 o
   0  -2  16       82.16       83.38      4.51 o
   1  -2  16       32.88       30.78      3.25 o
   2  -2  16        0.14        1.81      4.10 o
   3  -2  16       89.25      101.33      4.45 o
   4  -2  16        0.64       -0.66      4.30 o
  -5  -1  16        0.85        1.22      2.74 o
  -4  -1  16       51.75       47.02      3.72 o
  -3  -1  16       36.97       37.83      3.44 o
  -2  -1  16       12.61       13.69      2.89 o
  -1  -1  16       46.27       55.81      3.62 o
   0  -1  16      283.86      278.08      6.47 o
   1  -1  16      117.21      119.50      4.60 o
   2  -1  16        4.16       -0.60      4.61 o
   3  -1  16       20.06       18.44      3.01 o
  -5   0  16        0.15        4.17      4.38 o
  -4   0  16       23.09       21.08      3.13 o
  -3   0  16       82.03       89.36      4.32 o
  -2   0  16        0.29       -4.46      4.46 o
  -1   0  16       42.69       40.47      3.45 o
   0   0  16       73.46       76.35      4.14 o
   1   0  16      382.40      411.84      7.62 o
   2   0  16       83.90       87.00      4.36 o
   3   0  16       20.42       22.88      3.30 o
  -5   1  16       36.22       36.31      3.50 o
  -4   1  16        0.14        1.83      3.74 o
  -3   1  16        1.45        0.30      4.10 o
  -2   1  16      115.11      114.81      4.64 o
  -1   1  16      155.60      185.23      5.51 o
   0   1  16       29.24       27.86      3.05 o
   1   1  16       25.28       21.02      3.31 o
   2   1  16      299.17      304.43      7.18 o
   3   1  16       26.50       31.85      3.52 o
  -5   2  16      158.64      163.16      5.59 o
  -4   2  16       35.94       39.12      3.32 o
  -3   2  16        2.59        2.71      4.39 o
  -2   2  16       35.31       36.28      3.49 o
  -1   2  16      203.39      205.82      5.87 o
   0   2  16        0.10       -2.39      4.31 o
   1   2  16       87.86       85.35      4.45 o
   2   2  16        7.65        7.38      3.09 o
  -4   3  16       96.86       93.16      4.56 o
  -3   3  16      116.23      120.13      4.81 o
  -2   3  16       17.08       18.24      2.90 o
  -1   3  16       18.94       25.50      3.26 o
   0   3  16      101.54       91.71      4.41 o
   1   3  16       11.05       11.74      3.17 o
  -3   4  16      197.35      211.10      6.16 o
  -2   4  16       15.44       15.86      3.16 o
  -1   4  16       35.82       43.42      3.58 o
   0   4  16       16.74       15.21      3.33 o
  -1  -3  17       17.84       20.81      3.31 o
   0  -3  17       25.30       19.13      3.38 o
   1  -3  17       11.82       13.66      2.98 o
  -2  -2  17       27.81       20.42      3.42 o
  -1  -2  17      258.20      271.65      6.90 o
   0  -2  17      191.34      192.21      5.93 o
   1  -2  17        0.55        1.60      4.33 o
   2  -2  17        2.44        2.61      4.81 o
  -3  -1  17       48.09       60.04      4.05 o
  -2  -1  17       10.86        9.31      2.89 o
  -1  -1  17       78.45       88.57      4.43 o
   0  -1  17      176.71      182.53      5.75 o
   1  -1  17       41.39       49.14      3.85 o
   2  -1  17        1.58        3.57      4.04 o
  -3   0  17       94.37       97.58      4.53 o
  -2   0  17      121.79      128.82      4.83 o
  -1   0  17       16.30       18.36      2.96 o
   0   0  17        0.09        8.29      2.60 o
   1   0  17      101.64      110.91      4.63 o
   2   0  17       49.42       52.17      3.97 o
  -3   1  17        2.26       -4.48      4.95 o
  -2   1  17       70.30       73.78      4.27 o
  -1   1  17       22.00       26.20      3.31 o
   0   1  17       15.11       16.10      3.08 o
   1   1  17       12.54        4.51      5.07 o
  -3   2  17       15.97       16.36      2.94 o
  -2   2  17        2.74        4.69      2.80 o
  -1   2  17       98.27      106.37      4.68 o
   0   2  17       63.20       70.72      4.07 o
 
